# Supplementary material for: Evaluation of targeted and high-resolution mass spectrometry methods for environmental monitoring of pharmaceuticals
Source: MethodsX. 2025 Oct 5;15:103666. doi: 10.1016/j.mex.2025.103666 (PMC12538075; doi:10.1016/j.mex.2025.103666)
Supplement: Supplementary file 1 [file mmc1.xlsx]

## Sheet: Title
Article title
Evaluation of targeted and high-resolution mass spectrometry methods for environmental monitoring of pharmaceuticals.
Authors
Oksana Golovko1,2*, Mattias Sörengård2, Olga Koba Ucun1, Ganna Fedorova1
Affiliations
1University of South Bohemia in České Budějovice, Faculty of Fisheries and Protection of Waters, South Bohemian Research Center of Aquaculture and Biodiversity of Hydrocenoses, Zatisi 728/II, 389 25 Vodnany, Czech Republic
2 Department of Aquatic Sciences and Assessment, Swedish University of Agricultural Sciences (SLU), SE-75007 Uppsala, Sweden
Corresponding author’s email address
E-mail addresses: Oksana.golovko@slu.se

## Sheet: Table_SM_1
Table 1. MS/MS parameters for a triple-stage quadrupole MS/MS TSQ Quantiva and Q-Exactive mass spectrometer (HRFS + DIA).
RT- retention time (min); CV - Collision Energy;
	MS/MS							HRFS				DIA
Compound	Precursor (m/z)	Product (m/z)	Type	RT	Polarity	CE (V)	RF Lens (V)	Precursor (m/z)	Type	Mass error (Da)	Mass error (ppm)	Product (m/z)	Type	RT
10,11-dihydrocarbamazepine	239.07	194.071	Quan	4.98	+	40	65	239.118	Theoretic	-0.0002	-0.84	194.096	Quan	5.18
		180.071	Qual		+	24	65	239.118	Measured			222.091	Qual
10,11-trans-dixydroxy 10,11-dihydrocarbamazepine	271.087	180.071	Quan	3.9	+	30	35	271.108	Theoretic	-0.0002	-0.74	254.082	Quan	4.06
		236	Qual		+	12	35	271.108	Measured			210.091	Qual
Alfuzosin	390.23	235.04	Quan	4.19	+	27	93	390.214	Theoretic	-0.0003	-0.77	235.118	Quan	4.24
		156.111	Qual		+	27	93	390.213	Measured			156.102	Qual
Amitryptyline	278.178	233.04	Quan	6.05	+	26	63	278.19	Theoretic	-0.0003	-1.08	278.19	Quan	5.74
		191.071	Qual		+	17	63	278.19	Measured			-	Qual
Amitryptyline_IS	284.23	233.04	Quan	6.04	+	18	64	284.228	Theoretic	-0.0004	-1.41	284.228	Quan	5.75
			Qual		+			284.228	Measured			-
Atenolol	267.15	145.04	Quan	2.61	+	27	63	267.17	Theoretic	-0.0001	-0.37	267.17	Quan	2.72
		190.071	Qual		+	18	63	267.17	Measured			-	Qual
Atenolol_IS	273.283	145.054	Quan	2.59	+	27	63	273.208	Theoretic	-0.0004	-1.46	273.208	Quan	2.69
			Qual		+			273.208	Measured			-	Qual
Atorvastatin	559.261	440.222	Quan	6.18	+	20	86	559.26	Theoretic	-0.0003	-0.54	440.223	Quan	6.32
		466.236	Qual		+	14	86	559.26	Measured			380.166	Qual
Azithromycin	749.53	591.458	Quan	4.52	+	33	100	749.516	Theoretic	-0.0002	-0.27	591.423	Quan	4.36
		573.387	Qual		+	28	100	749.516	Measured			573.412	Qual
Bezafibrate	362.13	139	Quan	5.68	+	29	59	362.115	Theoretic	-0.0007	-1.93	138.994	Quan	5.88
		121.04	Qual		+	26	59	362.115	Measured			276.079	Qual
Biperiden	312.291	98.111	Quan	6.04	+	23	60	312.232	Theoretic	-0.0005	-1.6	294.221	Quan	5.71
		294.111	Qual		+	16	60	312.232	Measured			312.232	Qual
Bisoprolol	326.23	116.111	Quan	4.56	+	26	72	326.233	Theoretic	-0.0004	-1.23	74.0605	Quan	4.52
		74.111	Qual		+	17	72	326.232	Measured			116.107	Qual
Caffeine	195.152	138.04	Quan	3.14	+	24	62	195.088	Theoretic	0	0	138.066	Quan	3.34
		110.111	Qual		+	20	62	195.088	Measured			195.088	Qual
Caffeine_IS	198.1	140.111	Quan	3.12	+	20	62	198.098	Theoretic			140.073	Quan	3.36
			Qual		+			-	Measured			-	Qual
Carbamazepine	237.07	194.054	Quan	4.94	+	25	61	237.102	Theoretic	0	0	194.096	Quan	5.12
		192.04	Qual		+	20	61	237.102	Measured			192.081	Qual
Carbamazepine 10,11-epoxide	253.009	182.058	Quan	4.43	+	28	46	253.097	Theoretic	0	0	210.092	Quan	4.65
		180.071	Qual		+	24	46	253.097	Measured			180.081	Qual
Carbamazepine_IS	247.222	204.111	Quan	4.91	+	22	64	247.165	Theoretic	-0.0001	-0.4	204.159	Quan	5.09
			Qual		+			247.165	Measured			-	Qual
Cetirizine	389.17	165.054	Quan	5.78	+	55	57	389.163	Theoretic	-0.0007	-1.8	201.047	Quan	5.62
		201	Qual		+	18	57	389.162	Measured			-	Qual
Cilazapril	418.261	211.058	Quan	5.48	+	41	59	418.234	Theoretic	-0.0008	-1.91	211.107	Quan	5.34
		70.111	Qual		+	18	59	418.233	Measured			-	Qual
Citalopram	325.2	109.058	Quan	5.33	+	27	72	325.171	Theoretic	-0.0006	-1.85	262.102	Quan	5.22
		262.071	Qual		+	19	72	325.171	Measured			109.045	Qual
Clarithromycin	748.461	590.333	Quan	5.76	+	21	83	748.484	Theoretic	-0.0007	-0.94	590.392	Quan	5.56
		558.405	Qual		+	17	83	748.484	Measured			-	Qual
Clarithromycin_IS	751.5	593.405	Quan	5.76	+	17	84	751.503	Theoretic	-0.0031	-4.13	161.137	Quan	5.55
			Qual		+			751.5	Measured			-	Qual
Clemastine	344.252	215	Quan	7.01	+	10	45	344.178	Theoretic	-0.0005	-1.45	215.062	Quan	6.48
		130.183	Qual		+	17	45	344.177	Measured			130.123	Qual
Clindamycin_IS	428.2	129.183	Quan	4.43	+	28	76	428.206	Theoretic	-0.0005	-1.17	-	Quan	4.45
			Qual		+			428.205	Measured			-	Qual
Clindamycin_sulfoxide	441.139	126.169	Quan	3.82	+	30	61	441.182	Theoretic	-0.0002	-0.45	377.184	Quan	3.87
		377.111	Qual		+	16	61	441.182	Measured			126.128	Qual
Clindamycine	425.23	126.111	Quan	4.43	+	28	75	425.187	Theoretic	-0.0004	-0.94	377.185	Quan	4.43
		377.111	Qual		+	18	75	425.187	Measured			-	Qual
Clomipramine	315.211	86.111	Quan	6.51	+	18	58	315.162	Theoretic	-0.0003	-0.95	86.0967	Quan	6.11
		227	Qual		+	42	58	315.162	Measured			-	Qual
Clonazepam	316.061	214	Quan	5.25	+	38	83	316.048	Theoretic	-0.0005	-1.58	302.045	Quan	5.44
		270	Qual		+	38	83	316.048	Measured			270.055	Qual
Codeine	300.191	165.058	Quan	3	+	42	75	300.159	Theoretic	-0.0002	-0.67	199.075	Quan	3.11
		215.04	Qual		+	25	75	300.159	Measured			225.091	Qual
Diclofenac	296.01	215	Quan	6.31	+	35	48	296.024	Theoretic	-0.0005	-1.69	250.018	Quan	6.46
		214	Qual		+	19	48	296.024	Measured			-	Qual
Diltiazem	415.18	178	Quan	5.36	+	42	74	415.169	Theoretic	-0.0006	-1.45	178.032	Quan	5.24
		150.071	Qual		+	24	74	415.168	Measured			310.089	Qual
Diphenhydramine	256.15	167.04	Quan	5.29	+	41	35	256.17	Theoretic	-0.0001	-0.39	167.085	Quan	5.14
		165.071	Qual		+	13	35	256.17	Measured			-	Qual
Disopyramide	340.23	239.111	Quan	4.28	+	29	58	340.238	Theoretic	-0.0001	-0.29	239.117	Quan	4.26
		195.071	Qual		+	17	58	340.238	Measured			340.238	Qual
Donepezil	380.291	91.04	Quan	5.03	+	36	83	380.222	Theoretic	-0.0003	-0.79	380.222	Quan	4.95
		243.111	Qual		+	26	83	380.222	Measured			-	Qual
Erythromycin	734.491	576.405	Quan	5.07	+	17	80	734.468	Theoretic	-0.0003	-0.41	158.118	Quan	5.01
		558.405	Qual		+	17	80	734.468	Measured			576.375	Qual
Fenofibrate	361.161	232.929	Quan	7.66	+	28	59	361.12	Theoretic	-0.0004	-1.11	233.036	Quan	7.79
		139	Qual		+	16	59	361.12	Measured			138.994	Qual
Fexofenadine	502.27	466.222	Quan	5.87	+	26	89	502.295	Theoretic	-0.0007	-1.39	466.273	Quan	5.67
		484.276	Qual		+	22	89	502.295	Measured			484.284	Qual
Glibenclamide	494.18	369	Quan	6.3	+	34	57	494.151	Theoretic	-0.0006	-1.21	169.005	Quan	6.44
		169	Qual		+	13	57	494.151	Measured			369.067	Qual
Glimepiride	491.261	352.04	Quan	6.4	+	25	57	491.232	Theoretic	-0.0005	-1.02	126.091	Quan	6.53
		126.111	Qual		+	12	57	491.232	Measured			352.132	Qual
Haloperidol	376.13	165.054	Quan	5.67	+	38	76	376.147	Theoretic	-0.0005	-1.33	123.024	Quan	5.46
		123.071	Qual		+	23	76	376.147	Measured			358.137	Qual
Irbesartan	429.261	207.04	Quan	5.59	+	22	73	429.24	Theoretic	-0.0006	-1.4	207.091	Quan	5.51
		195.111	Qual		+	23	73	429.239	Measured			195.149	Qual
Loperamide	477.261	266.111	Quan	6.97	+	48	78	477.23	Theoretic	-0.0004	-0.84	266.154	Quan	6.47
		210.111	Qual		+	24	78	477.23	Measured			-	Qual
Maprotiline	278.23	250.111	Quan	5.93	+	36	61	278.19	Theoretic	-0.0003	-1.08	250.159	Quan	5.75
		191.071	Qual		+	18	61	278.19	Measured			219.117	Qual
Memantine	180.099	163.111	Quan	4.58	+	26	30	180.175	Theoretic	0.0001	0.56	163.148	Quan	4.53
		107.111	Qual		+	16	30	180.175	Measured			107.086	Qual
Metamphetamine	150.191	91.04	Quan	3.25	+	19	35	150.128	Theoretic	0.0001	0.67	91.0546	Quan	3.31
		119.04	Qual		+	10	35	150.128	Measured			119.086	Qual
Metamphetamine_IS	155.222	92.111	Quan	3.25	+	20	35	155.159	Theoretic			-	Quan	3.31
			Qual		+			-	Measured			-	Qual
Metoprolol	268.17	116.111	Quan	3.99	+	18	63	268.191	Theoretic	0	0	191.106	Quan	4.01
		191.111	Qual		+	18	63	268.191	Measured			159.08	Qual
Metoprolol acid	268.435	145.129	Quan	3.24	+	24	64	268.154	Theoretic	0.0006	2.24	191.07	Quan	3.34
		190.911	Qual		+	16	64	268.154	Measured			226.107	Qual
Metoprolol_IS	275.23	123.169	Quan	3.99	+	20	64	275.235	Theoretic	-0.0001	-0.36	123.151	Quan	4.01
			Qual		+			275.235	Measured			-	Qual
Mianserin	265.18	208.04	Quan	5.3	+	21	64	265.17	Theoretic	-0.0003	-1.13	208.112	Quan	5.17
		263.111	Qual		+	20	64	265.17	Measured			118.065	Qual
Miconazole	417.052	159	Quan	8.17	+	30	91	414.993	Theoretic	-0.0005	-1.2	158.976	Quan	7.2
		161	Qual		+	31	91	414.993	Measured			160.973	Qual
Mirtazapine	266.211	195.054	Quan	3.78	+	26	61	266.165	Theoretic	0	0	195.091	Quan	3.78
		209.111	Qual		+	21	61	266.165	Measured			209.107	Qual
N1_Acetylsufamethaxazole	296.03	254	Quan	4.92	+	10	34	296.07	Theoretic	-0.0003	-1.01	254.059	Quan	5.11
		123.071	Qual		+	10	34	296.07	Measured			123.056	Qual
N4_Acetylsufamethaxazole	296.061	198	Quan	4.34	+	23	64	296.07	Theoretic	-0.0003	-1.01	198.022	Quan	4.54
		134.054	Qual		+	17	64	296.07	Measured			134.06	Qual
N-Desmethylcitalopram	311.2	109.111	Quan	5.22	+	25	63	311.155	Theoretic	-0.0004	-1.29	262.103	Quan	5.13
		262	Qual		+	16	63	311.155	Measured			311.155	Qual
Norsertraline	275.122	159	Quan	6.31	+	43	57	292.065	Theoretic	-0.0004	-1.37	275.039	Quan	5.81
		123	Qual		+	20	57	292.065	Measured			158.976	Qual
O-Desmethylvenlafaxine	264.139	58.169	Quan	3.71	+	19	47	264.196	Theoretic	0	0	246.185	Quan	3.76
		246.04	Qual		+	10	47	264.196	Measured			-	Qual
Orphenadrine	270.19	181.04	Quan	5.69	+	29	35	270.185	Theoretic	-0.0003	-1.11	181.101	Quan	5.47
		166.054	Qual		+	12	35	270.185	Measured			-	Qual
Oseltamivir carboxylate	285.16	138.071	Quan	3.57	+	19	42	285.181	Theoretic	-0.0002	-0.7	138.055	Quan	3.62
		197.071	Qual		+	10	42	285.181	Measured			197.092	Qual
Oxazepam	287.03	241	Quan	5.08	+	23	65	287.058	Theoretic	-0.0003	-1.05	241.053	Quan	5.25
		269	Qual		+	14	65	287.058	Measured			269.047	Qual
Oxazepam_IS	292.1	246.071	Quan	5.06	+	23	67	292.09	Theoretic	-0.0004	-1.37	246.084	Quan	5.24
			Qual		+			292.089	Measured			-	Qual
Oxcarbazepine	253.048	208	Quan	4.58	+	32	54	253.097	Theoretic	0	0	236.071	Quan	4.76
		180	Qual		+	20	54	253.097	Measured			208.076	Qual
Pizotifen	296.191	96.04	Quan	5.88	+	23	72	296.147	Theoretic	-0.0003	-1.01	96.081	Quan	5.62
		199.071	Qual		+	26	72	296.147	Measured			82.0655	Qual
Propranolol	260.117	183.071	Quan	4.95	+	18	60	260.164	Theoretic	-0.0001	-0.38	116.107	Quan	4.89
		116.111	Qual		+	18	60	260.164	Measured			183.08	Qual
Ropinirole	261.18	114.183	Quan	3.69	+	19	62	261.196	Theoretic	0	0	114.128	Quan	3.73
		160.071	Qual		+	23	62	261.196	Measured			132.081	Qual
Rosuvastatin	482.221	258.04	Quan	5.43	+	33	100		Theoretic				Quan
		270.111	Qual		+	36	100		Measured				Qual
Roxithromycin	837.53	679.387	Quan	5.85	+	24	89	837.532	Theoretic	-0.0008	-0.96	679.438	Quan	5.64
		522.347	Qual		+	19	89	837.531	Measured			158.118	Qual
Sertraline	306.06	159	Quan	6.31	+	28	37	306.081	Theoretic	-0.0001	-0.33	275.039	Quan	5.96
		274.929	Qual		+	10	37	306.081	Measured			158.976	Qual
Sotalol	273.1	255	Quan	2.54	+	18	48	273.127	Theoretic	-0.0002	-0.73	255.116	Quan	2.61
		213	Qual		+	10	48	273.127	Measured			133.076	Qual
Sulfadiazine	251.122	156	Quan	2.68	+	24	54	251.06	Theoretic	-0.0001	-0.4	96.0561	Quan	2.92
		108.071	Qual		+	15	54	251.06	Measured			251.06	Qual
Sulfamerazine	265.152	172	Quan	3.1	+	17	60	265.075	Theoretic	-0.0002	-0.75	110.071	Quan	3.3
		156	Qual		+	16	60	265.075	Measured			190.028	Qual
Sulfamethazine	279.1	186	Quan	3.39	+	24	64	279.091	Theoretic	-0.0001	-0.36	204.044	Quan	3.59
		124.111	Qual		+	17	64	279.091	Measured			124.087	Qual
Sulfamethizole	271.061	156	Quan	3.56	+	23	52	271.032	Theoretic	-0.0002	-0.74	-	Quan	3.77
		108.04	Qual		+	14	52	271.032	Measured			-	Qual
Sulfamethoxazole	254.122	156	Quan	4.16	+	24	55	254.059	Theoretic	0	0	156.012	Quan	4.36
		108.04	Qual		+	16	55	254.059	Measured			-	Qual
Sulfamethoxazole_IS	260.07	162.071	Quan	4.16	+	16	55	260.079	Theoretic	0.0001	0.38	-	Quan	4.37
			Qual		+			260.08	Measured			-	Qual
Sulfapyridine	250.152	156	Quan	2.97	+	16	59	250.065	Theoretic	-0.0001	-0.4	184.087	Quan	3.2
		184.071	Qual		+	18	59	250.064	Measured			95.0607	Qual
Terbinafine	292.2	141.04	Quan	7.01	+	55	53	292.206	Theoretic	-0.0003	-1.03	141.069	Quan	6.48
		115.04	Qual		+	22	53	292.206	Measured			93.0701	Qual
Terbutaline	226.1	152.054	Quan	2.41	+	24	46	226.144	Theoretic	-0.0002	-0.88	-	Quan	2.48
		125.054	Qual		+	16	46	226.144	Measured			-	Qual
Tramadol	264.23	58.169	Quan	4.03	+	17	46	264.196	Theoretic	0.0002	0.76	264.196	Quan	4.02
		246.111	Qual		+	10	46	264.196	Measured			-	Qual
Tramadol_IS	267.17	58.111	Quan	4.01	+	17	46	267.215	Theoretic	0.0002	0.75	267.215	Quan	4.01
			Qual		+			267.215	Measured			-	Qual
Triamterene	254.1	141	Quan	3.66	+	46	96	254.115	Theoretic	-0.0002	-0.79	237.089	Quan	3.72
		237	Qual		+	26	96	254.115	Measured			104.05	Qual
Trimethoprim	291.191	230.04	Quan	3.49	+	23	78	291.145	Theoretic	-0.0003	-1.03	123.066	Quan	3.55
		261.071	Qual		+	25	78	291.145	Measured			261.098	Qual
Trimethoprim_IS	294.1	233.04	Quan	3.49	+	23	77	294.155	Theoretic	-0.0004	-1.36	126.077	Quan	3.55
			Qual		+			294.155	Measured			-	Qual
Valsartan	436.23	291.111	Quan	5.81	+	18	52	436.234	Theoretic	-0.0007	-1.6	235.097	Quan	6
		235.071	Qual		+	17	52	436.234	Measured			291.149	Qual
Venlafaxine	278.2	58.111	Quan	4.56	+	19	49	278.212	Theoretic	-0.0001	-0.36	260.2	Quan	4.53
		260.183	Qual		+	10	49	278.211	Measured			-	Qual
Venlafaxine_IS	284.261	266.183	Quan	4.56	+	10	50	284.249	Theoretic	-0.0002	-0.7	64.1034	Quan	4.52
			Qual		+			284.249	Measured			-	Qual
Verapamil	455.352	165.111	Quan	5.99	+	27	88	455.29	Theoretic	-0.0008	-1.76	165.091	Quan	5.72
		303.183	Qual		+	24	88	455.29	Measured			303.206	Qual

## Sheet: Table_SM_2
Table 2
LC-LC gradient for the elution of target compounds (water samples, in-line-SPE).
Accucore column
Analytical pump				High-flow pump for in-line extraction
Time, min	A, %	B, %	Flow, μL min -1	Time, min	A, %	B, %	Flow, μL min -1
0	95	5	300	0	100	0	1100
1	95	5	350	1.05	100	0	1100
3	75	25	400	1.07	0	100	100
8	0	100	400	9	0	100	100
10	0	100	400	10	0	100	1500
10.01	95	5	400	10.1	100	0	1000
13	95	5	350	13	100	0	1000
A – water (0.1 % FA). B – ACN (0.1 % FA).

## Sheet: Table_SM_3
Table 3 Lineariry (R2) and average limit of quantification (LOQ) ng/L for 74 studied compounds measured by different instrumental methods (MS/MS, HRFS - high-resolution full scan and DIA - data-independent acquisition).
TW – tap water; RW – riveer water; EW – effluent; IW - influent
	MS/MS					HRFS					DIA
Compound	R2	TW	RW	EW	IW	R2	TW	RW	EW	IW	R2	TW	RW	EW	IW
Terbutaline	1	0.67	0.6	0.89	0.82	1	4.5	4.3	3.8	3.4	NF	NF	NF	NF	NF
Sotalol	0.997	0.74	0.69	0.84	0.77	0.997	0.35	0.36	0.33	0.3	0.997	5.7	5	3.6	3.2
Atenolol	0.997	0.33	0.32	0.7	0.76	0.997	3.1	2.3	3.8	3.8	0.998	2.2	1.6	0.31	0.3
Codeine	0.996	0.33	0.52	1.1	1.6	0.997	2.8	3.2	3.2	0.39	0.997	20	63	50	7.8
Sulfadiazine	0.993	0.36	0.69	2.5	4.4	0.999	1.8	3.1	2.5	0.35	0.992	180	280	67	8.2
Sulfapyridine	0.994	0.15	0.27	0.85	1.3	0.996	4.7	8.1	6.8	7	0.999	18	29	78	86
Sulfamerazine	0.988	0.16	0.31	3.1	5.5	0.997	0.084	0.15	4.3	6.6	0.995	160	55	55	112
Sulfamethazine	0.956	0.18	0.26	1	1.9	0.991	0.6	0.96	0.76	1.2	0.992	1.5	2	8.5	0.95
Sulfamethizole	0.944	0.17	0.31	0.65	1.5	1	0.18	0.25	0.25	0.045	NF	NF	NF	NF	NF
Sulfamethoxazole	0.999	0.28	0.48	0.9	1.2	0.999	0.25	0.39	0.51	0.042	0.978	25	44	51	3.7
N4-Acetylsulfamethoxazole	0.997	1.5	2.1	3.1	7.3	0.999	0.72	1.1	1.5	0.2	0.987	180	280	220	31
N1-Acetylsulfamethoxazole	0.992	0.86	1	2.2	6.3	0.994	0.83	0.89	1.1	4.7	0.996	70	48	48	NF
Methamphetamine	0.999	0.31	0.4	0.76	0.88	0.988	1.5	1.8	2.4	4	0.984	1.3	1.6	3.3	5.1
Caffeine	0.996	1.2	1.8	3.9	3.4	0.984	78	37	22	5.2	0.987	11	14	12	2.7
Trimethoprim	0.995	0.36	0.53	1.1	1.6	0.995	1.6	2.1	0.8	1.4	0.993	0.13	0.32	0.27	0.37
Oseltamivir_carboxylate	0.998	0.72	0.84	1.1	1.6	1	0.17	0.27	14	24	1	0.61	1.6	1.9	2.9
Triamterene	0.993	0.32	0.44	1.1	1.5	0.99	0.25	0.34	0.43	0.65	0.99	19	23	42	62
Clindamycin_sulfoxide	0.989	0.23	0.29	0.39	0.45	0.999	26	31	17	21	0.991	630	320	170	170
Clindamycin	0.991	0.28	0.36	0.63	0.84	0.999	28	24	17	24	0.981	260	260	180	230
Azithromycin	1	10	16	40	38	0.997	300	300	420	370	0.999	310	330	160	110
Erythromycin	1	0.24	0.33	0.6	0.82	0.999	1.3	1.9	1.8	2.7	1	2.3	2.9	3.8	4.1
Clarithromycin	0.997	0.32	0.4	0.93	1.1	1	0.41	0.66	0.5	0.76	0.99	280	290	270	400
Roxithromycin	0.999	0.25	0.32	0.62	0.75	0.999	2	2.6	2	2.9	0.999	58	170	30	22
Ropinirole	0.984	0.23	0.3	0.58	0.96	0.998	1.5	1.7	2.4	4.1	0.996	1.5	1.6	2.5	3.9
Metoprolol	0.995	0.23	0.29	0.59	0.89	0.998	0.48	0.6	0.99	1.4	0.979	14	25	50	63
Metoprolol_acid	0.994	0.36	0.44	1.1	1.3	0.996	1.8	2	3.6	7.9	0.983	5.9	4.1	130	220
Bisoprolol	0.991	0.22	0.28	0.5	0.78	0.999	0.52	0.63	0.97	1.4	0.996	0.78	0.94	0.13	0.18
Propranolol	0.994	0.22	0.28	0.46	0.68	0.999	1.1	1.5	2.4	3.2	0.997	0.18	0.23	0.39	0.51
Tramadol	0.997	0.31	0.36	0.77	1.3	1	0.61	0.71	1.2	2.2	0.998	22	21	35	58
Mirtazapine	0.984	0.17	0.27	2.3	3.7	0.992	5	5.5	4.4	5.6	0.992	260	680	610	650
Alfuzosin	1	0.23	0.33	0.46	0.78	0.999	0.34	0.35	1.8	3.2	0.962	140	170	210	330
Memantine	0.999	0.31	0.35	0.39	0.54	1	1.4	1.5	1.9	2.8	0.999	1.1	1.2	1.8	2.6
Disopyramide	1	0.23	0.29	0.38	0.58	0.999	0.58	0.55	0.53	0.71	0.999	1.8	1.6	1.4	1.8
Donepezil	0.999	0.22	0.3	0.52	0.8	1	0.96	1.2	1.4	2.1	1	1.4	1.6	0.056	0.078
Oxazepam	0.999	0.14	0.13	0.24	0.49	1	1	1.1	0.98	1.2	0.999	18	17	18	22
Clonazepam	0.998	0.61	0.61	0.71	1.4	1	0.99	1.3	0.86	1.2	0.995	19	25	20	26
O-Desmethylvenlafaxine	0.992	0.23	0.3	0.58	0.91	0.994	0.5	0.55	1.1	1.6	0.995	3	2.9	6.4	7.7
Venlafaxine	0.993	0.21	0.26	0.35	0.63	1	0.4	0.48	0.7	1.1	0.998	1.8	2.1	3.4	5.2
Citalopram	0.986	0.26	0.33	0.71	1	0.994	19	23	32	42	0.994	1.3	1.4	2.3	2.7
N-Desmethylcitalopram	0.992	0.24	0.31	0.51	0.71	0.997	2.3	2.6	26	35	0.994	1.3	1.4	2.3	2.7
Diphenhydramine	0.999	0.24	0.31	0.51	0.72	0.99	47	38	45	60	1	0.34	0.37	0.68	0.87
Mianserin	0.99	0.27	0.33	0.58	0.83	0.996	1.3	1.5	4	5.4	0.996	19	17	25	32
Carbamazepine	0.98	0.29	0.39	0.98	1.5	0.975	0.35	0.44	1	1.4	0.968	0.44	0.56	1.5	2
10,11-trans-dixydroxy 10,11-dihydrocarbamazepine	0.981	0.51	0.69	0.8	1.7	0.995	0.21	0.16	4.9	8.4	NF	NF	NF	NF	NF
Carbamazepine 10,11-epoxide	0.971	0.24	0.34	0.99	1.7	0.987	0.7	1.6	0.84	1.4	0.992	0.46	0.76	2.1	3.2
Oxcarbazepine	0.986	0.61	0.28	0.48	0.87	0.994	0.2	0.49	3.5	7	0.996	12	2.2	3.3	7
10,11-dihydrocarbamazepine	0.981	0.23	0.31	0.79	1.1	0.975	1.2	1.5	3.4	4.6	0.968	0.43	0.56	1.5	1.9
Diltiazem	0.991	0.32	0.39	0.74	1	0.996	2.6	3.1	32	41	0.997	0.48	0.51	0.88	1.1
Cilazapril	0.979	0.13	0.14	0.34	0.43	0.996	0.22	0.23	19	23	0.994	0.9	0.89	3.1	3.5
Haloperidol	0.972	0.26	0.34	0.81	1	0.988	0.39	0.55	0.9	1.2	0.982	1.4	1.7	3.6	4.2
Orphenadrine	0.998	0.24	0.3	0.54	0.73	1	1.2	1.4	21	29	1	1.5	1.7	1.1	1.4
Irbesartan	0.994	0.17	0.19	0.51	0.64	0.998	0.3	0.32	21	34	0.998	0.13	0.13	3.3	4.8
Cetirizine	0.996	0.11	0.15	0.36	0.43	0.998	0.58	0.69	2.5	2.7	0.995	0.43	0.5	0.92	0.93
Pizotifen	0.99	0.25	0.32	0.68	0.92	0.997	0.36	0.44	0.62	0.86	0.994	0.28	0.34	0.62	0.83
Fexofenadine	0.986	0.21	0.27	0.59	0.67	0.997	0.31	0.3	0.4	0.48	0.998	0.22	0.23	3.4	3.9
Verapamil	0.988	0.26	0.29	0.61	0.86	0.994	0.34	0.34	0.45	0.56	0.992	0.4	0.38	0.64	0.69
Rosuvastatin	0.998	0.23	0.25	0.39	0.56	NF	NF	NF	NF	NF	NF	NF	NF	NF	NF
Biperiden	1	1.3	1.6	2.6	3.7	1	13	14	38	52	0.999	13	14	19	28
Sertraline	0.992	1.3	1.6	0.89	1.3	0.998	1.4	1.6	22	36	0.999	0.9	0.97	3.7	5.8
Norsertraline	0.998	0.31	0.3	1.2	1.5	1	15	17	15	25	1	19	18	36	59
Bezafibrate	1	0.25	0.3	0.41	0.58	0.999	11	12	22	32	1	1.5	1.6	150	210
Clomipramine	0.995	0.25	0.28	0.51	0.82	0.998	1.1	1.3	25	38	0.997	0.61	0.7	0.9	1.2
Valsartan	0.999	0.52	0.52	0.87	1.2	1	0.22	0.21	0.27	0.35	0.999	11	8.2	15	16
Terbinafine	0.999	0.25	0.27	0.46	0.92	1	1.4	1.6	2	2.8	1	1.9	1.9	2.8	3.7
Clemastine	0.999	0.21	0.24	0.45	1	1	1.2	1.5	2.3	3.1	1	0.34	0.51	8.9	5.2
Loperamide	1	0.24	0.25	0.36	0.83	0.999	13	12	1.9	2.6	0.999	1.5	1.6	4.3	5.7
Atorvastatin	0.995	0.12	0.14	0.24	0.31	1	11	9.1	11	15	0.999	16	11	210	200
Diclofenac	1	1.6	1.5	1.2	2.1	0.999	7.9	7.3	7.3	16	0.997	370	620	100	230
Glibenclamide	0.999	0.37	0.42	0.45	0.58	1	14	12	12	16	1	13	14	12	16
Glimepiride	1	0.37	0.41	0.86	1.4	0.999	13	12	12	18	1	0.14	0.15	1.4	1.9
Miconazole	0.999	1.7	1.4	1.8	3.3	0.999	11	3.1	2.9	4.7	0.999	12	4	3.8	5.9
Fenofibrate	1	0.69	0.73	0.49	0.6	0.999	9.6	9.9	0.65	0.78	0.999	1.4	1.4	8	9.7
Amitryptyline	0.99	0.26	0.31	0.5	0.83	0.996	1.2	1.5	2	2.8	0.994	1.2	1.5	0.53	0.73
Maprotiline	0.979	0.28	0.35	0.48	0.72	0.996	1.2	1.5	2	2.8	0.993	0.7	0.77	1	1.4
SUMMARY OUTPUT, MS/MS
Regression Statistics
Multiple R	0.166428
R Square	0.0276984
Adjusted R Square	0.0244356
Standard Error	3.36559
Observations	300
ANOVA
	df	SS	MS	F	Significance F
Regression	1	96.1598	96.1598	8.48926	0.00384291
Residual	298	3375.51	11.3272
Total	299	3471.67
	Coefficients	Standard Error	t Stat	P-value	Lower 95%	Upper 95%	Lower 95.0%	Upper 95.0%
Intercept	-2.57183	1.29338	-1.98846	0.0476757	-5.11715	-0.0265149	-5.11715	-0.0265149
X Variable 1	3.68756	1.26562	2.91363	0.00384291	1.19687	6.17825	1.19687	6.17825
SUMMARY OUTPUT, HRFS - high-resolution full scan
Regression Statistics
Multiple R	0.07351
R Square	0.00540372
Adjusted R Square	0.00202074
Standard Error	41.3469
Observations	296
ANOVA
	df	SS	MS	F	Significance F
Regression	1	2730.74	2730.74	1.59733	0.207284
Residual	294	502613	1709.57
Total	295	505344
	Coefficients	Standard Error	t Stat	P-value	Lower 95%	Upper 95%	Lower 95.0%	Upper 95.0%
Intercept	-28.797	31.9649	-0.900895	0.368382	-91.7061	34.112	-91.7061	34.112
X Variable 1	20.0323	15.8502	1.26385	0.207284	-11.1619	51.2266	-11.1619	51.2266
SUMMARY OUTPUT, DIA - data-independent acquisition
Regression Statistics
Multiple R	0.00450898
R Square	2.03309e-05
Adjusted R Square	-0.00353832
Standard Error	111.412
Observations	283
ANOVA
	df	SS	MS	F	Significance F
Regression	1	70.9143	70.9143	0.00571309	0.939803
Residual	281	3.48794e+06	12412.6
Total	282	3.48801e+06
	Coefficients	Standard Error	t Stat	P-value	Lower 95%	Upper 95%	Lower 95.0%	Upper 95.0%
Intercept	38.9205	133.685	0.291135	0.771163	-224.231	302.072	-224.231	302.072
X Variable 1	3.35328	44.3644	0.075585	0.939803	-83.9755	90.6821	-83.9755	90.6821

## Sheet: Table_SM_4
Table 4 Recoveries and recovery uncertainties of pharmaceuticals from different matrices for 74 studied compounds (MS/MS, HRFS - high-resolution full scan and DIA - data-independent acquisition).
REC - recovery, %; RSD - relative standard deviation, %; TW – tap water; RW – river water; EW – effluent; IW – influent
Compound	MS/MS_TW_10	MS/MS_TW_100	MS/MS_RW_50	MS/MS_RW_500	MS/MS_EW_500	MS/MS_EW_1000	MS/MS_EW_5000	MS/MS_IW_500	MS/MS_IW_1000	MS/MS_IW_5000	HRFS_TW_10	HRFS_TW_100	HRFS_RW_50	HRFS_RW_500	HRFS_EW_500	HRFS_EW_1000	HRFS_EW_5000	HRFS_IW_500	HRFS_IW_1000	HRFS_IW_5000	DIA_TW_10	DIA_TW_100	DIA_RW_50	DIA_RW_500	DIA_EW_500	DIA_EW_1000	DIA_EW_5000	DIA_IW_500	DIA_IW_1000	DIA_IW_5000			MS/MS_RSD_TW_10	MS/MS_RSD_TW_100	MS/MS_RSD_RW_50	MS/MS_RSD_RW_500	MS/MS_RSD_EW_500	MS/MS_RSD_EW_1000	MS/MS_RSD_EW_5000	MS/MS_RSD_IW_500	MS/MS_RSD_IW_1000	MS/MS_RSD_IW_5000	HRFS_RSD_TW_10	HRFS_RSD_TW_100	HRFS_RSD_RW_50	HRFS_RSD_RW_500	HRFS_RSD_EW_500	HRFS_RSD_EW_1000	HRFS_RSD_EW_5000
Terbutaline	0.75	0.85	1.13158	1.20426	0.987698	0.891046	0.992546	1.05495	0.833715	1.09827	1.08193	0.944892	1.16506	1.34091	1.07847	1.01395	1.19729	0.949774	0.74349	1.1179	NF	NF	NF	NF	NF	NF	NF	NF	NF	NF			0.263723	0.175413	0.0476754	0.300605	0.0605825	0.163883	0.054264	0.0836366	0.059938	0.0476429	0.116225	0.056364	0.0853208	0.311403	0.0843044	0.0663391	0.0437675
Sotalol	1.00909	1.24917	0.72	0.96	0.846443	0.767653	0.979282	0.923614	0.663881	1.07988	0.628167	0.898618	1.2017	1.5979	0.979491	0.99049	1.18853	1.07127	0.77977	1.09685	0.0567916	1.25834	1.18752	2.17457	0.911932	1.01142	1.21408	0.98227	0.75481	1.16295			0.183645	0.0937412	0.0566816	0.0508627	0.0798402	0.189861	0.0624219	0.0816846	0.0577159	0.0540325	0.13749	0.0317936	0.0984073	0.0621774	0.102207	0.123892	0.0475512
Atenolol	0.82538	0.988316	1.07344	1.33307	0.938319	0.913544	1.04642	1.38	0.86	1.04	0.853485	0.922534	0.903672	1.04987	0.969596	0.967778	1.0575	1.37057	0.603063	1.0346	0.118	1.14727	1.14294	1.29451	1.02935	1.00107	1.11197	1.12347	0.594707	1.08447			0.0282162	0.0505549	0.0510987	0.0418462	0.0819611	0.109066	0.0491445	0.0701858	0.0300618	0.0483515	0.0444165	0.0561771	0.0747239	0.0522868	0.0769412	0.0688677	0.0454134
Codeine	0.77886	1.03177	1.09165	1.39149	0.854299	0.901441	1.06914	1.02663	0.997581	0.924475	0.627451	1.00986	1.58384	1.59177	0.994067	0.967015	1.0697	1.25573	0.900839	1.20751	0.100784	0.245823	0.267146	0.28	0.194752	0.468789	1.24246	0.105484	0.159348	1.26302			0.0403381	0.0568004	0.0307872	0.0470252	0.0520339	0.0898352	0.0681018	0.124832	0.0827027	0.0445884	0.062156	0.0395295	0.0607358	0.138121	0.0507662	0.122331	0.0767309
Sulfadiazine	0.866675	0.952532	1.13142	1.11771	0.699157	0.684191	1.09373	0.87476	0.841469	0.947304	0.0704982	0.75054	2.14799	1.75677	0.821178	0.829413	1.33269	1.18243	0.910975	1.41319	0	0	0.037045	0.784369	0.457775	0.787896	1.3778	0.218137	0.504096	1.46291			0.0760989	0.0573218	0.0426569	0.302762	0.0509596	0.125815	0.0694685	0.103913	0.0808467	0.0753425	0.504454	0.0461658	0.109989	0.510722	0.0694404	0.0664723	0.0763526
Sulfapyridine	0.887295	0.935608	1.09603	1.09173	0.804165	0.705072	1.10112	0.783262	0.741713	0.907654	1.60784	1.84538	4.4716	2.36402	0.65977	0.811289	1.20893	0.848575	0.556955	1.10523	0	0.456632	0.841292	0.749342	0.489257	0.830063	1.33553	0.700643	0.680898	1.32088			0.0369982	0.0405564	0.033517	0.301023	0.054273	0.0865482	0.0640262	0.0884128	0.0695384	0.0563068	0.0953465	0.0739577	0.0641	0.667033	0.0315207	0.0611473	0.0692542
Sulfamerazine	0.870293	0.917342	1.12599	1.1582	0.744905	0.725111	1.12101	0.971511	0.925549	0.949216	1.74892	2.31383	3.07457	2.58817	0.87859	0.880843	1.16597	1.1538	0.913664	1.24074	2.37753	3.23203	0.865351	1.51142	0.102201	0.137806	1.18429	NA	NA	NA			0.0568617	0.0422113	0.0354292	0.303709	0.032949	0.0937186	0.0635247	0.109393	0.0841524	0.0605807	0.0382293	0.0428839	0.0580116	0.455515	0.0352375	0.064334	0.0722068
Sulfamethazine	0.915616	0.923044	1.08934	1.01669	0.872368	0.878859	1.13699	1.10974	1.0959	0.978363	2.47043	3.35785	3.00821	3.50652	1.02046	1.05264	1.21407	1.27269	0.993823	1.29064	1.93205	3.49514	2.64864	2.91745	1.02027	1.02847	1.24549	0.924719	0.857796	1.27085			0.02085	0.0417811	0.0592864	0.298247	0.0425579	0.0701116	0.0637534	0.120793	0.0753549	0.0550008	0.0284186	0.0178844	0.0757108	0.320562	0.041362	0.0659937	0.0807384
Sulfamethizole	0.890596	0.85334	1.06501	0.929485	0.832425	0.821128	1.13248	1.13135	1.06167	1.00811	0.469617	0.788708	0.896211	1.08208	0.785345	0.796961	1.07916	1.28465	0.97222	1.36744	NF	NF	NF	NF	NF	NF	NF	NF	NF	NF			0.0323624	0.0403671	0.073299	0.306624	0.0430441	0.0807449	0.0576758	0.120718	0.0847853	0.0696488	0.105369	0.0303531	0.0738081	0.319149	0.027418	0.0531334	0.0686937
Sulfamethoxazole	0.897121	0.904835	1.01002	1.04972	0.928473	0.9041	1.14966	1.20014	1.19868	0.971812	0.748655	0.901158	0.879836	1.0156	0.919153	0.976778	1.04006	1.14877	0.763673	1.21767	0.744922	1.12189	0.949185	1.19606	0.85111	0.911323	1.14415	1.356	0.609	1.18325			0.0487872	0.0443445	0.0432311	0.289432	0.0555962	0.0596058	0.0516897	0.0871572	0.0653349	0.0623934	0.0570365	0.0242864	0.0503843	0.300388	0.0258897	0.0520493	0.0628899
N4-Acetylsulfamethoxazole	1.2065	0.926971	1.04385	1.0968	0.886155	0.909853	1.1477	NA	0.557877	0.959193	0.47844	0.540446	0.654252	0.794589	0.784183	0.785441	1.04126	NA	0.0910441	1.17668	0.0433985	0.436669	0.687043	1.0748	0.316795	0.510246	1.05232	NA	0.234203	1.19564			0.0738425	0.0636369	0.047719	0.30143	0.0533934	0.0758595	0.0451467	0.0910096	0.0560259	0.05213	0.0922742	0.0381302	0.0587019	0.308009	0.0317196	0.056535	0.0681242
N1-Acetylsulfamethoxazole	1.07943	1.05397	1.3011	1.06979	1.03288	0.999125	1.15094	0.59605	0.530216	1.15205	1.37688	1.46942	1.49082	1.25126	0.679981	0.642787	1.15881	0.17038	0.0520867	2.20031	0.174976	2.8972	1.338	1.45995	0.578191	0.609815	1.17846	NF	NF	NF			0.0411535	0.0514258	0.0571536	0.309931	0.0456529	0.0702018	0.0476445	0.134657	0.0790965	0.071383	0.0580086	0.067839	0.0578028	0.32131	0.0211668	0.0734371	0.0643104
Metamphetamine	0.893898	0.962133	1.11325	1.32962	1.05125	0.986895	1.17968	NA	1.32477	1.26552	1.06014	1.00689	1.11801	1.12064	0.768614	0.72648	0.950493	NA	0.286785	0.862446	0.430708	0.675818	0.864586	0.793271	0.753517	0.702692	0.946074	NA	0.505648	0.855529			0.0343406	0.0547907	0.0659695	0.038159	0.0536016	0.0432853	0.0536839	0.0562701	0.0443953	0.0247476	0.0298075	0.0334105	0.059025	0.0445729	0.0627976	0.0863542	0.164792
Caffeine	1.00761	0.691331	1.1631	0.998698	0.936141	0.935927	1.03557	NA	NA	NA	1.66849	3.94837	1.82369	1.68887	0.659564	0.744153	0.819951	NA	NA	NA	2.89866	1.11479	0.64	0.917482	0.564025	0.733325	0.780486	NA	NA	NA			0.159942	0.0490695	0.0262005	0.0399362	0.0616747	0.0811853	0.0220975	0.03706	0.00763468	0.0291777	0.155519	0.113899	0.0372031	0.038996	0.0496197	0.0698797	0.0971475
Trimethoprim	0.909978	0.954171	1.04979	1.09914	0.924835	0.891282	1.05384	1.23765	0.868722	1.05815	0.988769	1.11521	1.08118	1.137	0.746243	0.777485	0.797161	1.12531	0.964514	1.0951	0.582691	0.888801	0.443996	1.68391	0.871238	0.858843	0.988072	1.20607	0.970175	1.25056			0.0432833	0.0481361	0.0458838	0.297585	0.0374392	0.0274403	0.0492578	0.0857492	0.0247105	0.0243625	0.0439936	0.0304918	0.0561125	0.345677	0.0392138	0.0358489	0.0180185
Oseltamivir_carboxylate	0.93443	0.959741	1.04813	1.16493	0.912786	0.844216	1.05645	1.18522	0.893756	1.08864	0.342466	0.374408	0.584264	0.774463	0.8136	0.755774	0.884956	1.1594	0.952316	1.25555	0.450874	0.30707	0.975445	0.902182	0.49596	0.598263	0.902769	1.14993	0.923526	1.24355			0.0531875	0.0384201	0.0704466	0.306891	0.0406109	0.0389923	0.0508411	0.101149	0.0283545	0.0301805	0.0846757	0.01537	0.0396368	0.301281	0.0402835	0.0358728	0.0243996
Triamterene	0.791253	0.957985	0.970529	1.18716	1.00499	0.981808	1.01309	1.25709	1.01013	1.07698	1.10182	1.58893	1.28643	1.8568	0.854175	0.84368	0.884771	1.04113	0.955788	1.15201	0.0117577	0.892683	0.310807	1.0774	0.435985	0.602675	0.852905	0.452511	0.653528	1.19054			0.0955132	0.0516735	0.0671058	0.0472629	0.0497846	0.0694996	0.0471413	0.126218	0.0394891	0.0279999	0.0350876	0.039894	0.0532384	0.0656675	0.0833817	0.0739552	0.0428899
Clindamycin_sulfoxide	0.930236	0.953862	1.05701	1.1134	0.811843	0.792528	1.0796	0.972628	0.77703	1.05614	0.750908	1.22085	1.55219	1.58907	0.701482	0.777912	1.06288	0.935095	0.790413	1.18736	0	0.771005	0.0953749	1.01891	0.718031	0.779249	1.11285	0.834565	0.714329	1.13534			0.0305236	0.0518761	0.0458165	0.30471	0.0173769	0.0384604	0.039357	0.0851788	0.045768	0.0440959	0.481321	0.035318	0.121106	0.306643	0.055631	0.0606356	0.0722474
Clindamycin	0.953252	0.932176	1.065	1.07363	0.891849	0.854107	1.07275	1.03197	0.86142	1.08517	0.605036	1.24979	1.09681	1.34892	0.706051	0.771898	1.03867	0.917715	0.803076	1.17657	0	0.0126743	0	0.289613	0.614486	0.684082	1.07788	0.502411	0.592459	1.13241			0.0260095	0.0420351	0.0603687	0.310173	0.0317905	0.0313608	0.0451807	0.0923857	0.0458981	0.0457071	0.203176	0.0372472	0.0801853	0.320806	0.0528914	0.0600891	0.0726091
Azithromycin	0.406072	0.844624	1.01182	1.15851	1.14437	1.09039	1.08165	1.10509	0.929016	1.06065	0.0104283	0.880167	0.23001	0.221432	0.303611	0.740363	1.3103	0.106759	0.168237	1.20993	0.135521	2	2.31359	4.77359	0.767485	0.935808	1.14203	0.0885335	0.402768	1.19556			0.0663858	0.0297855	0.0503445	0.323806	0.0274361	0.0484236	0.0328748	0.0893865	0.0459842	0.0375428	2.64575	0.0661217	0.258477	0.871109	0.388794	0.122695	0.145034
Erythromycin	0.712582	0.934896	1.03636	1.1623	1.05277	1.04372	1.07642	1.12101	0.985023	1.0815	0.690502	1.17587	1.15497	1.32788	0.786395	0.892095	1.11346	0.970005	0.909369	1.20983	0.517237	1.05912	0.175626	0.894034	0.209045	0.617579	1.10524	1.02194	0.652038	1.1763			0.0387457	0.0514807	0.0608613	0.321722	0.0400846	0.0424704	0.0463929	0.107137	0.0558243	0.0430486	0.100097	0.0347226	0.0743381	0.326264	0.05326	0.069675	0.0800599
Clarithromycin	0.926289	0.941034	1.01233	1.08138	1.00475	0.827437	1.02156	1.27717	0.468603	1.03058	1.04394	1.13696	1.19757	1.45582	0.22244	0.631652	1.07705	0.689957	0.447251	1.13717	0	0.512713	0.107564	1.0209	0.07	0.27089	1.04932	0.0647108	0.359982	1.18746			0.0326225	0.0378558	0.0335172	0.301514	0.0466405	0.0182149	0.0502909	0.0544444	0.027539	0.0368364	0.04044	0.0321095	0.0404206	0.323283	0.0524119	0.0571866	0.0774261
Roxithromycin	0.819854	0.890497	1.03851	1.11732	1.26297	1.20339	1.09729	1.26025	1.06589	1.08612	1.24285	1.4795	1.40112	1.61696	0.74932	0.845833	1.12382	0.844813	0.791331	1.18589	0.176185	1.4625	2.01687	4.13044	0.203438	0.490335	1.3512	0.85351	0.829583	1.18101			0.0352084	0.0355711	0.0466282	0.32417	0.0445863	0.0492769	0.0391312	0.100192	0.0563108	0.0434219	0.0634152	0.0224814	0.0560128	0.34486	0.0593382	0.063681	0.0771295
Ropinirole	0.817493	0.951422	1.0517	1.26661	0.799592	0.785532	1.07037	1.14563	0.895055	1.14607	0.808723	1.03915	1.04663	1.30509	0.96487	0.956997	1.05802	1.15806	0.913373	1.06815	0.917503	1.07094	1.06651	1.23628	1.01301	1.00714	1.09469	1.1332	0.876618	1.07112			0.0250936	0.0391541	0.0490196	0.0326371	0.0414879	0.0688132	0.0471507	0.128294	0.0725845	0.0770018	0.0319024	0.0167655	0.0426153	0.0336794	0.0623857	0.0910786	0.0671927
Metoprolol	0.814973	0.949895	1.02502	1.29551	0.851671	0.79797	1.04455	1.26371	0.710269	1.11518	0.810975	0.938768	1.01339	1.22565	0.738365	0.894486	1.05105	1.17048	0.693863	1.02935	0.473337	0.816078	1.71354	1.28163	0.801199	0.927624	1.02716	1.17981	0.562395	0.989367			0.029359	0.040665	0.03935	0.0279916	0.0459408	0.0468353	0.0582587	0.0794654	0.0648263	0.0731944	0.0340026	0.0157562	0.0426682	0.0422482	0.0419274	0.0549764	0.0632245
Metoprolol_acid	0.929452	0.938351	0.970279	1.14909	0.651449	0.579314	1.05301	NA	NA	0.933184	1.37613	1.20213	1.28315	1.39737	0.574656	0.807533	1.12267	NA	NA	1.31344	2.9569	2.47566	0.779383	1.40173	0.341963	0.764521	1.14179	NA	NA	1.08571			0.0362126	0.0371074	0.0380912	0.057282	0.04502	0.0422128	0.058772	0.0687766	0.0635022	0.0905577	0.0700151	0.0283951	0.0179717	0.0476378	0.0529281	0.0543434	0.0660403
Bisoprolol	0.802087	0.924448	1.05534	1.2746	0.916681	0.877078	1.03725	1.34683	0.966919	1.18022	0.739332	0.824916	0.979731	1.11878	0.961843	0.970763	1.04553	1.092	0.797668	1.02799	0.774634	0.827179	0.945499	1.03108	1.14892	1.15552	1.08275	1.13013	0.830727	1.02495			0.0266004	0.0367541	0.0457481	0.0405597	0.0426946	0.0677906	0.0520281	0.104553	0.0696396	0.0815764	0.102316	0.029933	0.118019	0.0528742	0.0578554	0.0764429	0.0678512
Propranolol	0.832888	0.98535	1.07454	1.42274	0.856531	0.8526	1.08593	1.1206	0.90178	1.17023	0.63434	0.79344	0.875492	1.08551	0.962773	0.967133	1.04975	1.11712	0.88036	1.06439	0.625226	0.816231	0.8776	1.07883	0.962479	0.97472	1.03859	1.03225	0.845665	1.03612			0.0344678	0.0407662	0.0444913	0.0394549	0.0479931	0.0742869	0.0554574	0.128515	0.0687157	0.0723194	0.039931	0.0181467	0.0439021	0.0473918	0.0605497	0.0920545	0.068907
Tramadol	0.788063	0.989255	1.02171	1.26089	0.892873	0.839744	1.01924	1.24506	0.775099	1.03863	0.737775	0.957048	1.05714	1.24547	0.690957	0.849715	1.13097	1.22063	0.748607	1.11876	0.221528	1.21481	0.958612	1.38992	0.503456	0.741744	1.21611	1.06573	0.633659	1.14365			0.0302072	0.0296456	0.0303397	0.0490744	0.038157	0.0630599	0.0418978	0.0815468	0.0404694	0.0309267	0.0361451	0.017517	0.0312761	0.038467	0.0283649	0.0521518	0.0364618
Mirtazapine	0.619353	1.02485	1.0942	1.26105	0.881131	0.874713	1.03075	1.18807	0.96288	1.06708	1.49746	2.85761	2.54606	1.92028	0.770231	0.83762	1.06272	1.06756	0.868561	1.07216	0.930704	2.47913	2.22058	2.72223	0.994648	0.941233	1.03426	0.0945787	0.754328	1.08871			0.0342671	0.0415458	0.0678147	0.0548686	0.043508	0.0862408	0.0302433	0.135723	0.0717045	0.0377423	0.0434721	0.0411057	0.0564869	0.302557	0.0625668	0.0932467	0.0394927
Alfuzosin	0.852695	0.95349	1.03603	1.1353	0.850345	0.839177	1.03695	1.00886	0.905345	1.0848	1.77718	1.46784	1.16185	1.09823	0.902174	0.996988	1.12933	1.05709	0.86811	1.08118	0	0.591089	0	0.93627	0.509651	0.725111	1.11226	0.193944	0.467933	1.03696			0.0455549	0.0518262	0.051141	0.310765	0.0537809	0.0599514	0.0471411	0.132268	0.0667225	0.0483003	0.0758784	0.0137126	0.0639554	0.308605	0.0307303	0.0571205	0.0389002
Memantine	1.01047	0.98193	1.08635	1.09463	0.831834	0.801664	1.05546	1.0339	0.883022	1.10802	0.748558	0.827234	0.842352	0.958969	0.897538	0.896845	1.08497	1.0296	0.848199	1.05879	0.678415	0.787915	0.816281	0.855826	0.963868	0.944798	1.1055	1.05146	0.858598	1.0465			0.0295257	0.0516548	0.0559976	0.305184	0.032919	0.045623	0.0423711	0.112276	0.0631893	0.0455123	0.0393039	0.0192088	0.0509718	0.307532	0.0447299	0.0555923	0.0374631
Disopyramide	0.894029	0.927284	1.07219	1.11953	0.935789	0.900119	1.06112	1.1462	0.969226	1.09731	1.40072	1.74252	1.38823	1.53025	0.980224	1.12666	1.28187	0.959399	0.839076	1.07516	1.01458	1.97571	1.25854	1.68311	1.15368	1.15624	1.31149	0.994915	0.848335	1.08388			0.0295494	0.0445018	0.0464239	0.300779	0.0417632	0.0577193	0.0452662	0.112593	0.0636754	0.0414533	0.0477202	0.0178354	0.0640009	0.314246	0.0738761	0.0647909	0.0444025
Donepezil	0.838184	1.02994	1.1012	1.37539	0.953292	0.966464	1.03537	1.11092	0.940322	1.09927	0.798698	1.2422	1.02068	1.38041	0.830392	0.863971	1.0598	0.996239	0.825379	1.0587	0.915747	1.13829	1.04334	1.19219	0.946999	0.937027	1.10711	1.0233	0.843542	1.07629			0.0378269	0.0369303	0.0446904	0.0538322	0.058378	0.102413	0.0491015	0.143175	0.0688235	0.0400494	0.0513531	0.0163686	0.042379	0.0502106	0.0435211	0.0772114	0.0279973
Oxazepam	0.994423	0.926238	1.0888	1.2059	0.989785	0.998399	1.08806	1.11	0.92	0.63	0.71925	0.959346	0.957901	1.27584	0.94252	0.983489	1.12892	1.15916	0.937092	1.2019	0.104141	0.973218	0.865997	1.0925	1.00513	1.00204	1.11619	1.22019	0.972849	1.19946			0.0585844	0.0323654	0.0403105	0.0472607	0.0518398	0.0858979	0.0396482	0.127572	0.0805737	0.0519296	0.0314504	0.0232134	0.039337	0.0358469	0.0502172	0.1051	0.036516
Clonazepam	0.94261	1.09392	0.86	1.09	0.876945	0.922721	1.07315	1.18	0.99	0.74	0.658435	1.00357	1.10576	1.56602	0.861561	0.916826	1.10325	1.03627	0.86258	1.19617	0.0374471	0.840826	0.340854	1.39606	0.876493	0.948883	1.13516	0.464093	0.662448	1.13589			0.0335368	0.0540155	0.0619423	0.0484292	0.0626619	0.0820523	0.0414768	0.145514	0.0982356	0.0512496	0.120544	0.0297329	0.0397554	0.0394197	0.0502272	0.110147	0.0331721
O-Desmethylvenlafaxine	0.779466	0.92171	1.01763	1.19506	NA	NA	0.957529	0.728115	0.659775	0.954927	1.17877	1.33875	1.19857	1.40076	NA	NA	1.10878	1.18629	0.802215	1.05082	0.762287	1.54651	1.22877	1.5355	NA	NA	1.34598	0.991369	0.704576	1.0675			0.037699	0.0388413	0.0476124	0.0404369	0.0575418	0.218957	0.0644405	0.0750663	0.0531832	0.0494664	0.0244468	0.0333505	0.0281913	0.0369338	0.0313241	0.05176	0.0323025
Venlafaxine	0.821953	0.974148	1.04151	1.31373	NA	0.512741	0.967826	0.879852	0.781355	1.04356	0.77232	0.939393	1.01664	1.25696	0.884052	0.934379	1.07797	1.21201	0.856386	1.05716	0.534608	0.992164	0.887203	1.24873	0.925342	1.01971	1.10496	1.05534	0.83729	1.09451			0.0398256	0.0385218	0.060701	0.0514111	0.0538009	0.239704	0.0574847	0.0853244	0.0609445	0.0477127	0.0189132	0.0185799	0.0299561	0.0406531	0.0346007	0.0614071	0.0335726
Citalopram	0.778422	1.01838	1.00389	1.36774	1.03341	1.06405	1.09383	1.28878	0.985329	1.04823	0.747811	1.28622	0.923693	1.6033	0.950802	1.00611	1.1705	1.1503	0.677846	0.947357	0.774173	1.10352	0.851405	1.24573	1.03711	1.06958	1.19161	1.21298	0.732424	0.935357			0.0698037	0.0583186	0.0557373	0.034779	0.0560426	0.0586188	0.0399251	0.0938316	0.0421854	0.0373681	0.0259135	0.0188217	0.0418074	0.0623807	0.0675275	0.0662834	0.0843505
N-Desmethylcitalopram	0.877247	1.06874	0.97	1.36	0.912367	0.965272	1.08322	1.10055	0.928347	1.03941	0.724098	1.18107	0.795988	1.49767	0.880753	0.943435	1.14637	1.10451	0.697932	0.961876	0.816185	1.10499	0.869807	1.25026	1.03517	1.06754	1.19197	1.21184	0.731072	0.934803			0.0436321	0.0559744	0.0516424	0.0503209	0.066567	0.0652994	0.0392583	0.12528	0.0491883	0.0401103	0.0211668	0.021157	0.0400097	0.0890766	0.061028	0.0762505	0.0793457
Diphenhydramine	0.861045	0.944745	1.03978	1.25628	0.906248	0.922673	1.13232	1.17737	0.968597	1.08117	1.27269	1.64664	1.1168	1.41167	0.895549	0.963623	1.19006	1.09618	0.710685	0.986673	0.906458	0.863697	0.850652	1.00723	0.998934	1.0417	1.19621	1.26156	0.775688	0.981192			0.0155741	0.0547648	0.0702605	0.308971	0.05575	0.0294049	0.0453677	0.109292	0.0479391	0.0383793	0.0292072	0.0129239	0.0380225	0.279103	0.0572377	0.0492125	0.0881673
Mianserin	0.835343	1.02383	1.04952	1.46976	0.955819	0.995974	1.06965	1.24368	0.99704	1.06937	0.72178	1.04147	0.860408	1.41038	0.896722	0.957743	1.13763	1.11611	0.734318	0.959043	0.955793	1.3134	0.76351	1.30563	0.904055	0.942121	1.1434	0.920092	0.659631	0.920869			0.0360138	0.0689449	0.0587043	0.0478118	0.0674112	0.0626616	0.0409924	0.124698	0.0467857	0.038679	0.0202678	0.0212066	0.0404843	0.069893	0.0653133	0.0748652	0.0784828
Carbamazepine	0.852582	0.940583	1.02128	1.20601	0.930721	0.917831	1.04058	1.26789	0.870697	1.04609	0.982774	0.950973	0.908798	1.11223	0.941925	1.03457	1.09794	1.43489	0.673246	0.948072	0.878502	0.874989	0.875945	1.0012	1.0764	1.11953	1.12145	1.39064	0.739233	0.949186			0.0259913	0.0371378	0.029221	0.0443253	0.0465034	0.0498387	0.0446756	0.0886258	0.0305085	0.0341217	0.0316838	0.0178544	0.0306041	0.0505416	0.054782	0.0619058	0.0734647
10,11-trans-dixydroxy 10,11-dihydrocarbamazepine	0.815154	0.951439	0.999778	1.27685	0.879578	0.86585	1.07188	1.49212	0.864799	1.02293	0.764157	0.800762	0.59151	0.924039	0.843356	1.00171	1.13234	1.75846	0.570116	0.884707	NF	NF	NF	NF	NF	NF	NF	NF	NF	NF			0.0495076	0.0508039	0.0437085	0.0499243	0.0427979	0.0458407	0.0394429	0.0785167	0.0200842	0.0368335	0.0754676	0.0270147	0.0553317	0.0940585	0.0567178	0.0637924	0.079556
Carbamazepine 10,11-epoxide	0.864485	0.928645	1.02939	1.17278	0.949581	0.917222	1.03841	1.32774	0.995571	1.06351	0.563181	0.665703	1.32989	2.02425	0.710508	0.862017	1.05558	1.21386	0.696129	1.00325	0.518777	0.761528	1.05293	1.35232	0.694351	0.922895	1.07613	0.419018	0.314265	0.849923			0.0398267	0.0373033	0.062517	0.0440843	0.0574822	0.0703063	0.048315	0.125756	0.0784934	0.0243047	0.0263377	0.0254475	0.0535445	0.0795656	0.0808115	0.0696669	0.0742242
Oxcarbazepine	0.47	0.57	1.06035	1.27342	0.858558	0.890591	1.06485	1.27453	0.971468	1.07838	0.564338	0.664997	1.50842	2.20117	0.653203	0.816209	1.10008	0.757837	0.501717	0.999539	0.0602852	0.904621	0.671775	1.19664	0.889399	0.919405	1.12404	0.869546	0.627434	1.07774			0.0764336	0.0746482	0.0425376	0.0403039	0.0462049	0.0969618	0.0318845	0.114286	0.0413188	0.0402238	0.0263377	0.0254475	0.0502112	0.0795656	0.0721073	0.115076	0.0808739
10,11-dihydrocarbamazepine	0.850336	0.953604	1.02947	1.24783	1.06799	1.0691	1.05877	1.3309	1.04065	1.06696	0.790631	0.9492	0.920885	1.15154	1.05316	1.06978	1.10854	1.31791	0.837471	0.971818	0.88704	0.874021	0.87678	1.01484	1.07343	1.11777	1.12223	1.38462	0.734461	0.944866			0.0243088	0.0474915	0.041183	0.0476597	0.0576114	0.0791173	0.0428678	0.132244	0.0569123	0.0339405	0.0128073	0.0186363	0.0390997	0.0576215	0.0603955	0.0746011	0.0760015
Diltiazem	0.791103	0.976266	1.00969	1.3934	0.986462	1.01745	1.06565	1.41547	1.10784	1.06876	0.723474	1.06689	0.909493	1.60401	0.981099	1.02613	1.20627	1.12295	0.700044	1.01212	0.794688	0.970212	0.879243	1.37051	1.12709	1.11385	1.20238	1.16989	0.708888	1.0041			0.0244887	0.0518631	0.0421631	0.0512184	0.0662521	0.066481	0.0417248	0.118648	0.0401138	0.0340017	0.0387294	0.033674	0.036229	0.068369	0.0627667	0.0791011	0.0860845
Cilazapril	0.784641	0.935855	1.01038	1.31326	1.12888	1.10048	1.06457	1.54833	1.1717	1.06515	0.549454	0.764345	0.684256	1.33843	0.961626	1.00582	1.15453	1.18251	0.761486	0.980045	0.40286	0.746013	0.643363	1.23768	1.12257	1.11892	1.18099	1.22513	0.770924	0.971558			0.0321251	0.0514295	0.0389066	0.0500064	0.0606177	0.0730687	0.0377248	0.120941	0.0494307	0.0332178	0.0309332	0.0280833	0.039052	0.108526	0.060814	0.078298	0.0773487
Haloperidol	0.808043	0.985074	1.02195	1.34783	1.25396	1.26517	1.09345	1.319	1.06602	1.02371	0.796359	1.12167	0.938588	1.53519	1.01176	1.0621	1.13591	1.0756	0.730653	0.95551	0.867007	1.05457	0.888882	1.17752	1.17833	1.17408	1.17742	1.18052	0.771566	0.94815			0.0278578	0.0440041	0.047054	0.0479202	0.0597194	0.0790798	0.0444876	0.130124	0.0392557	0.0400224	0.0344307	0.0295513	0.0398585	0.0608902	0.0559961	0.0715088	0.0757593
Orphenadrine	0.869707	0.943953	1.04544	1.25486	1.06306	1.07183	1.14252	1.29152	1.05987	1.0601	0.714059	0.901998	0.821868	1.21414	0.931617	1.00204	1.18166	1.11168	0.755821	0.984552	0.835372	0.905064	0.857629	1.06757	1.03611	1.07443	1.18577	1.17107	0.766962	0.965175			0.0192039	0.0541328	0.0543107	0.311149	0.0606533	0.0379966	0.0570249	0.113307	0.0463684	0.044218	0.019225	0.0220553	0.062768	0.315437	0.0526216	0.0377069	0.0884988
Irbesartan	0.88323	0.968083	1.01589	1.13718	0.877255	0.912751	1.05268	1.4462	0.889201	1.05556	0.616361	0.816401	0.683471	1.24971	1.00747	1.0397	1.13307	1.30564	0.563087	0.921498	0.633347	0.769931	0.63303	1.04947	1.08715	1.07206	1.16172	1.48758	0.39928	0.899816			0.0313324	0.0517068	0.0355168	0.0582781	0.0483876	0.0431275	0.0388224	0.084284	0.0306894	0.033504	0.0424056	0.0322805	0.0328848	0.11222	0.055096	0.0561746	0.0730759
Cetirizine	0.852658	0.846772	1.00146	0.967594	1.1188	1.08086	1.05953	1.44364	1.10493	1.07521	0.970833	1.11046	0.937156	1.3863	1.17957	1.2333	1.20269	1.2014	0.709372	0.969321	1.09115	1.25359	1.10908	1.24948	1.32069	1.35062	1.27409	1.2803	0.813376	1.00345			0.0511446	0.0668829	0.0503982	0.294241	0.0437512	0.0335843	0.0347951	0.0827526	0.0393472	0.0345032	0.0755255	0.022214	0.0558396	0.313957	0.0522211	0.0414238	0.0944889
Pizotifen	0.933923	0.99061	1.05337	1.16095	1.2029	1.16827	1.09402	1.29714	1.06383	1.07163	0.853177	1.02063	0.838043	1.16001	0.90429	0.969842	1.17603	1.05096	0.72207	0.974807	0.763491	0.893249	0.874189	0.925179	1.06851	1.08021	1.18288	1.18872	0.773	0.956655			0.0225912	0.0611029	0.0536509	0.311994	0.0645991	0.0389294	0.0460607	0.109621	0.0420626	0.0315167	0.0298487	0.0246378	0.0562878	0.321327	0.0519042	0.042684	0.0860766
Fexofenadine	0.956107	0.951855	1.04712	0.997889	1.15539	1.08963	1.06905	1.33339	1.00329	1.06093	0.817711	0.99354	0.786426	1.18686	0.977904	1.05061	1.16692	1.08792	0.672752	0.957978	0.726528	0.854727	0.759892	1.16765	1.09587	1.15719	1.2085	1.14889	0.681665	0.974117			0.0242177	0.0590198	0.0506085	0.306632	0.0472814	0.0315999	0.0323726	0.0919776	0.0388306	0.0310924	0.0343103	0.0200296	0.048714	0.32297	0.0443156	0.0465955	0.0842578
Verapamil	0.882838	1.05653	1.00054	1.27697	1.20261	1.20407	1.03845	1.43055	1.10515	1.08631	0.896562	1.30376	0.872977	1.47862	1.00774	1.07808	1.14866	1.14636	0.740582	0.962307	0.892496	1.11317	0.828031	1.17482	1.17326	1.19371	1.2051	1.50322	0.798253	0.941691			0.0430748	0.0387073	0.0340428	0.0451591	0.0634929	0.0536549	0.0541839	0.111667	0.0418625	0.0427887	0.0370188	0.0323342	0.0382875	0.0564604	0.061501	0.0723153	0.0752394
Rosuvastatin	0.635442	0.775687	1.08382	1.32161	0.801343	0.782848	1.05673	1.00005	0.557746	1.03726	NF	NF	NF	NF	NF	NF	NF	NF	NF	NF	NF	NF	NF	NF	NF	NF	NF	NF	NF	NF			0.0457805	0.0566245	0.0554145	0.0470083	0.05839	0.0591226	0.0334077	0.079354	0.0356122	0.0290173	NF	NF	NF	NF	NF	NF	NF
Biperiden	0.894642	0.977553	1.05544	1.26525	1.02293	1.02397	1.12336	1.2716	1.03366	1.06937	0.717372	0.913569	0.800579	1.27198	0.923959	1.00869	1.22294	1.04176	0.74871	1.0336	0.383857	0.967738	0.736237	1.30818	0.991657	1.11892	1.31142	0.417693	0.63134	1.04926			0.0194974	0.0607115	0.0643738	0.318218	0.0640844	0.039811	0.0371478	0.109364	0.0589634	0.0382184	0.0245023	0.0202465	0.0621953	0.322551	0.0539961	0.0418331	0.0879287
Sertraline	1.00427	1.15359	1.02564	1.3788	0.908766	0.965854	1.07867	1.14896	0.941225	1.05234	0.719714	0.950772	0.691698	1.23106	0.822376	0.894314	1.14906	1.00729	0.672138	0.935779	0.579222	0.997849	0.588903	1.10842	0.98793	1.10297	1.35082	0.699167	0.665519	0.764999			0.0472809	0.0400906	0.0382373	0.0393654	0.0666334	0.0447472	0.0410424	0.112356	0.0241556	0.0412318	0.0442373	0.0251589	0.0355574	0.0660741	0.0543339	0.077929	0.0771842
Norsertraline	1.14795	1.18317	1.00458	1.22687	0.899364	0.974282	1.0936	1.32132	1.03123	1.02356	0.311974	0.788391	0.458347	1.17589	0.736734	0.828699	1.18413	0.915189	0.625841	0.939336	0	0.778598	0.209631	1.09233	0.749082	0.847143	1.18121	0.642489	0.46735	0.970908			0.140693	0.0342119	0.0511625	0.0321709	0.0472734	0.0620997	0.0401347	0.12507	0.170695	0.0678152	0.2578	0.0256844	0.0739473	0.103866	0.0521485	0.0929364	0.0910117
Bezafibrate	0.960733	0.880734	1.0707	1.01593	0.876834	0.846317	1.08009	1.11934	0.917123	1.07093	0.552064	0.719583	0.63701	1.05104	0.808886	0.8904	1.13099	0.979486	0.682795	0.965195	0.566834	0.682382	0.656069	0.933419	1.04271	1.05942	1.19697	0.947537	0.71388	0.996313			0.0287865	0.0598285	0.0538585	0.30388	0.0505352	0.0423321	0.0335717	0.107458	0.0540873	0.0368689	0.0902507	0.0290994	0.0606833	0.326692	0.0561023	0.0353684	0.088002
Clomipramine	0.834562	1.11202	1.04295	1.44407	1.01181	1.02094	1.08604	1.09431	0.908705	1.0524	0.710602	1.06317	0.841631	1.38276	0.915028	0.962192	1.13967	1.04299	0.712484	0.940824	0.655237	0.861725	0.752036	1.05403	0.917761	0.942855	1.18259	1.06667	0.689959	0.949067			0.0528004	0.0460188	0.0441879	0.049099	0.089731	0.0570359	0.0378991	0.131125	0.0395969	0.047742	0.0652982	0.0173235	0.0335687	0.0591367	0.0555483	0.0792231	0.0722273
Valsartan	0.870897	0.872151	1.00204	1.06419	0.952615	0.9373	1.04662	1.29446	0.746753	1.05656	0.823791	0.720901	0.610622	1.06667	0.955075	1.00532	1.11729	1.47609	0.538116	0.894359	0.880121	0.791681	0.680808	0.706632	1.42533	1.27974	1.19292	1.82376	0.59197	0.837775			0.0694748	0.0472308	0.0362623	0.0536433	0.0468269	0.0689059	0.0255819	0.0773624	0.0302842	0.0326394	0.0750905	0.0206308	0.0241535	0.112878	0.0532412	0.0733355	0.0806477
Terbinafine	1.00384	1.07388	1.04798	1.26177	1.2962	1.33659	1.07013	1.05412	0.878986	1.05713	0.736967	0.883204	0.838256	1.08647	0.876697	0.967213	1.22737	0.965195	0.681787	0.902389	1.01726	0.959915	0.897118	0.976245	1.00918	1.05743	1.24193	1.09766	0.739579	0.891212			0.0207304	0.0508421	0.0495215	0.329037	0.0482813	0.0441921	0.0339484	0.108725	0.0389002	0.0453124	0.0348867	0.0427783	0.0649729	0.335272	0.0587502	0.06437	0.0854276
Clemastine	0.905263	1.00317	0.992456	1.2506	1.44757	1.45101	1.11471	0.96549	0.79024	1.03892	0.721387	0.901254	0.915691	1.18173	0.998336	1.07136	1.25233	0.97662	0.695461	0.904014	0.851794	1.03723	1.1749	1.1451	1.03142	0.0943996	2.1985	0.265593	0.381214	0.968634			0.027849	0.0664854	0.0449019	0.328118	0.0487553	0.0313627	0.0349766	0.114007	0.0366204	0.0470832	0.0316528	0.0202064	0.0692064	0.330755	0.0595427	0.0633766	0.0737557
Loperamide	0.982378	1.05763	0.994484	1.21936	1.13908	1.17639	1.10214	0.922711	0.763426	1.06396	0.767867	0.932344	0.845795	1.10464	1.00745	1.09295	1.24454	0.953571	0.678516	0.936035	0.855195	0.912474	0.925286	1.13857	0.927258	1.01184	1.23848	0.965796	0.682535	0.925957			0.0237316	0.0517066	0.0396519	0.332378	0.0525129	0.0414681	0.0311971	0.112772	0.0450466	0.0609431	0.0407124	0.0434184	0.0594857	0.336433	0.0564051	0.0509108	0.0899365
Atorvastatin	0.736463	0.835719	1.05924	1.2591	1.08079	1.09834	1.04512	1.45106	1.03011	1.06494	0.340901	0.775371	0.557427	1.01866	1.04935	1.1196	1.09521	1.44535	0.782265	0.917602	0.0729934	0.980382	0.213114	0.821739	1.23849	1.26038	1.18399	1.95449	0.862683	0.916333			0.0507846	0.0461878	0.039463	0.0587925	0.0630679	0.0667224	0.0307258	0.089298	0.0341117	0.0405969	0.309858	0.0447967	0.0679661	0.138024	0.0994949	0.140153	0.112846
Diclofenac	1.06387	1.1472	1.04084	1.30958	0.547026	0.634217	1.08883	0.986934	0.649793	1.06414	0.134463	0.44522	0.440279	0.767278	1.24368	1.12122	1.08987	1.6592	0.706924	0.934436	0	0.527985	0.0499893	3.72131	1.13656	1.10331	1.14031	0.687365	0.471933	0.917206			0.0394993	0.0671511	0.0516455	0.308994	0.0509532	0.0345262	0.0370616	0.0810213	0.0251846	0.114234	0.169372	0.0283487	0.0701907	0.33392	0.0718652	0.0558563	0.0899632
Glibenclamide	1.01344	1.11012	1.10262	1.19124	0.909171	0.923604	1.0876	1.07811	0.931651	1.05279	0.518064	0.964896	0.694697	1.11865	0.981994	1.06879	1.23715	0.953848	0.688057	0.939724	0.522347	0.85639	0.682356	1.13298	0.884367	0.973931	1.21638	0.889563	0.653466	0.911925			0.0302235	0.0745085	0.0639786	0.325283	0.0477133	0.0353033	0.0304191	0.115371	0.0620786	0.040203	0.207295	0.0313946	0.0894389	0.330161	0.0784718	0.0675265	0.103603
Glimepiride	0.927544	1.02476	1.07881	1.26546	0.864054	0.890747	1.10295	0.92528	0.834202	1.01719	0.54869	0.89455	0.731516	1.17964	0.987548	1.07986	1.27445	0.973146	0.697028	0.95324	0.776903	0.794003	0.741049	1.03148	1.0422	1.10564	1.2989	1.09716	0.746535	0.950177			0.0469458	0.0654416	0.0447203	0.328057	0.0489268	0.045982	0.0345113	0.118321	0.0672779	0.0436978	0.127216	0.0300706	0.0720737	0.330898	0.0764174	0.0581102	0.103866
Miconazole	1.30085	1.37736	0.933718	0.960117	1.06379	1.30213	1.05833	1.02721	0.909812	1.02545	0.409343	1.76557	0.661269	0.765861	1.06919	1.20154	1.28152	0.7147	0.548248	0.891878	0.750756	1.49184	0.6783	0.714478	1.15527	1.25355	1.29392	0.691931	0.551896	0.881668			0.0600122	0.0395358	0.0641273	0.339167	0.0661054	0.0566396	0.0669263	0.132561	0.0673886	0.0409329	0.379093	0.386658	0.108802	0.343713	0.0590387	0.0465214	0.120061
Fenofibrate	0.946228	1.03691	1.00783	1.27287	0.661388	0.730601	1.08627	0.850348	0.733237	0.950495	0.273061	0.535323	0.516318	0.852078	0.778656	0.88703	1.12682	1.06948	0.739771	0.935329	0.150153	0.555511	0.462174	0.899717	0.833173	0.92899	1.15777	0.991829	0.705902	0.950636			0.047339	0.0552666	0.050624	0.342804	0.039805	0.0344934	0.0479428	0.113233	0.0580277	0.0407969	0.442149	0.039917	0.0491595	0.357238	0.0589929	0.0508224	0.0945765
Amitryptyline	0.796084	0.968863	1.0589	1.32889	0.876566	0.886655	1.02793	1.08414	0.933794	1.11896	0.738186	0.894906	0.980463	1.22487	0.951209	0.963925	1.0572	1.07266	0.901608	1.09031	0.777841	0.884026	0.980933	1.10068	1.08966	1.06266	1.09977	1.12881	0.942702	1.10112			0.0269571	0.0337109	0.0466345	0.0524059	0.027678	0.0961301	0.0474556	0.122352	0.0534151	0.0275394	0.0261188	0.021332	0.041923	0.0522468	0.0452924	0.0942961	0.0416143
Maprotiline	0.852826	1.00324	1.06858	1.20877	0.826393	0.837541	1.03678	1.01907	0.893184	1.09542	0.738186	0.894906	0.980463	1.22487	0.951209	0.963925	1.0572	1.07266	0.901608	1.09031	0.45471	0.909235	0.847478	1.08132	0.977213	0.969294	1.08266	0.988298	0.861877	1.09816			0.0339258	0.0519934	0.0360911	0.0508207	0.0272153	0.101522	0.0367857	0.131098	0.0420848	0.0231601	0.0261188	0.021332	0.041923	0.0522468	0.0452924	0.0942961	0.0416143
SUMMARY OUTPUT, MS/MS
Regression Statistics
Multiple R	0.443265
R Square	0.196484
Adjusted R Square	0.193732
Standard Error	0.158566
Observations	294
ANOVA
	df	SS	MS	F	Significance F
Regression	1	1.79528	1.79528	71.4026	1.39833e-15
Residual	292	7.34179	0.0251431
Total	293	9.13708
	Coefficients	Standard Error	t Stat	P-value	Lower 95%	Upper 95%	Lower 95.0%	Upper 95.0%
Intercept	0.487112	0.0616679	7.89896	5.75916e-14	0.365742	0.608482	0.365742	0.608482
X Variable 1	0.512777	0.0606836	8.45001	1.39833e-15	0.393344	0.63221	0.393344	0.63221
SUMMARY OUTPUT, HRFS - high-resolution full scan
Regression Statistics
Multiple R	0.231648
R Square	0.0536609
Adjusted R Square	0.0503051
Standard Error	0.299068
Observations	284
ANOVA
	df	SS	MS	F	Significance F
Regression	1	1.43021	1.43021	15.9904	8.13738e-05
Residual	282	25.2225	0.0894416
Total	283	26.6527
	Coefficients	Standard Error	t Stat	P-value	Lower 95%	Upper 95%	Lower 95.0%	Upper 95.0%
Intercept	-0.0323314	0.241104	-0.134098	0.893421	-0.506923	0.44226	-0.506923	0.44226
X Variable 1	0.478548	0.119673	3.99881	8.13738e-05	0.242983	0.714114	0.242983	0.714114
SUMMARY OUTPUT, DIA - data-independent acquisition
Regression Statistics
Multiple R	0.00450898
R Square	2.03309e-05
Adjusted R Square	-0.00353832
Standard Error	111.412
Observations	283
ANOVA
	df	SS	MS	F	Significance F
Regression	1	70.9143	70.9143	0.00571309	0.939803
Residual	281	3.48794e+06	12412.6
Total	282	3.48801e+06
	Coefficients	Standard Error	t Stat	P-value	Lower 95%	Upper 95%	Lower 95.0%	Upper 95.0%
Intercept	38.9205	133.685	0.291135	0.771163	-224.231	302.072	-224.231	302.072
X Variable 1	3.35328	44.3644	0.075585	0.939803	-83.9755	90.6821	-83.9755	90.6821
[truncated: 13 more columns]

## Sheet: Table_SM_5
Table 5 Matrix effects for 74 target compounds measured by different instrumental methods (MS/MS, HRFS - high-resolution full scan and DIA - data-independent acquisition).
TW – tap water; RW – river water; EW – effluent; IW – influent; NF – not found; NA – not analysed
Compound	MS/MS				HRFS				DIA
	TW	RW	EW	IW	QTW	RW	EW	IW	TW	RW	EW	IW
Terbutaline	-0.79	-0.62	-0.12	0	-0.19	-0.27	0.2	0.34	NF	NF	NF	NF
Sotalol	-0.7	-0.62	0.08	0.18	0	-0.15	0.22	0.37	-0.47	-0.43	0.25	0.39
Atenolol	0	0.02	0	-0.05	0.11	0.26	0.14	0.2	0.1	0.28	0.21	0.3
Codeine	-0.03	0.07	0.01	-0.25	-0.98	-0.43	0.02	0.18	-0.13	-1.23	-0.19	-0.28
Sulfadiazine	0.09	0	-0.85	-1.65	-0.85	-1.03	-0.09	-0.04	NA	NA	-0.05	0.07
Sulfapyridine	0	-0.03	-0.63	-1.12	-1.93	-2.14	-0.63	-0.24	NA	NA	-0.62	-0.02
Sulfamerazine	0	-0.11	-0.88	-1.76	-1.25	-1.43	-0.15	-0.05	-6.56	-0.59	0.12	2.36
Sulfamethazine	0.14	0.28	-0.44	-1.14	-1.32	-1.29	-0.13	0.02	-0.88	-0.51	-0.05	0.2
Sulfamethizole	0.16	0.13	0.06	-0.82	0.09	0.2	0.43	0.28	NF	NF	NF	NF
Sulfamethoxazole	0.03	0.05	0.08	-0.05	0.24	0.25	0.34	0.59	0.02	-0.07	0.21	0.6
N4-Acetylsulfamethoxazole	-0.2	-0.01	0.25	-0.46	0.46	0.47	0.49	0.32	NA	0.36	0.43	0.34
N1-Acetylsulfamethoxazole	-0.17	0.2	0.13	-1.1	-0.8	-0.2	0.1	-26.98	-2.45	-0.48	0.12	NF
Metamphetamine	-0.05	-0.05	0.06	0.08	0.02	0.12	0.39	0.57	0.47	0.48	0.45	0.65
Caffeine	0.19	0	-0.38	-0.1	-2.89	-0.6	0.33	0.98	0.08	1.76	0.4	0.98
Trimethoprim	-0.08	-0.08	-0.09	-0.07	0.09	-0.03	-0.46	-0.13	0.23	-0.63	-0.48	0.06
Oseltamivir_carboxylate	-0.01	0.19	0.5	0.5	0.57	0.41	-0.03	0.2	0.68	0.28	0	0.3
Triamterene	0.04	0.09	-0.04	-0.05	-0.1	-0.21	-0.66	-0.16	NA	-8.01	-0.8	-0.24
Clindamycin_sulfoxide	-0.04	-0.04	0.23	0.35	-0.17	-0.41	0.21	0.25	-1.78	-0.41	0.16	0.35
Clindamycin	-0.05	-0.07	-0.02	0	-0.3	-0.09	0.26	0.17	NA	NA	0.27	0.27
Azithromycin	-0.15	-0.45	-0.95	-0.35	NA	NA	-13.94	-9.42	-10.95	-11.56	-4.16	-1.83
Erythromycin	0.01	-0.09	-0.09	-0.08	0.26	-0.1	0.02	-0.13	0.38	0.21	0.03	0.18
Clarithromycin	-0.1	-0.11	-0.4	-0.26	0.32	-0.09	0.29	0.15	NA	-7.18	0.14	0.01
Roxithromycin	0.09	0.06	0.01	0.12	0.22	-0.03	0.29	0.19	-0.17	-2.41	-0.14	0.34
Ropinirole	0.01	0.01	0.1	-0.01	-0.12	0.06	0.15	0.06	-0.05	0.12	0.14	0.14
Metoprolol	0.01	0.05	0.1	0.09	-0.01	0.04	0	0.1	0.3	0.05	-0.12	0.1
Metoprolol_acid	0.28	0.33	0.24	0.37	-0.21	-0.04	-0.19	-0.66	-0.88	0.01	-0.24	-0.33
Bisoprolol	0.01	0.03	0.18	0.14	0.15	0.22	0.22	0.27	0.26	0.33	0.34	0.42
Propranolol	-0.02	0.01	0.22	0.23	0.25	0.25	0.19	0.32	0.33	0.35	0.27	0.39
Tramadol	-0.08	0.02	-0.12	-0.11	-0.06	0.01	-0.04	0	-0.34	-0.02	-0.03	0.09
Mirtazapine	0.11	-0.11	-0.37	-0.28	-3.11	-2.61	-0.64	-0.12	-13.89	-29.89	-0.23	0.29
Alfuzosin	-0.02	-0.15	0.15	0.18	-0.29	-0.05	0.12	0.17	NA	NA	0.18	0.28
Memantine	-0.11	0	0.41	0.53	0.12	0.22	0.4	0.51	0.17	0.28	0.34	0.48
Disopyramide	0	0.03	0.31	0.4	-0.75	-0.3	0.15	0.38	-0.76	-0.24	0.23	0.49
Donepezil	-0.08	-0.11	-0.03	0.09	0	0.05	0.23	0.4	-0.05	0.1	0.2	0.39
Oxazepam	-0.02	0.01	-0.22	-0.86	0.87	0.88	0.88	0.88	0.86	0.88	0.87	0.87
Clonazepam	-0.3	-0.3	-0.03	-0.49	0.86	0.84	0.88	0.87	0.84	0.81	0.85	0.85
O-Desmethylvenlafaxine	0.06	-0.06	-0.26	-0.26	-0.33	-0.2	-0.46	-0.23	-0.34	-0.06	-0.43	0.02
Venlafaxine	0.01	-0.03	0.15	0.03	-0.05	0	0.02	0.11	0.12	0.2	0.13	0.25
Citalopram	-0.08	0.02	0.08	0.14	-0.43	-0.11	0.56	0.62	-0.21	0.2	0.63	0.71
N-Desmethylcitalopram	-0.13	-0.03	0.27	0.35	-0.38	0.05	0.63	0.66	-0.2	0.2	0.63	0.71
Diphenhydramine	-0.09	0.02	0.3	0.37	-1.74	-0.36	0.57	0.62	-0.01	0.31	0.67	0.71
Mianserin	-0.05	0.12	0.31	0.37	-0.16	0.17	0.66	0.69	-0.53	0.15	0.65	0.71
Carbamazepine	-0.05	0	-0.1	-0.06	0.04	0.24	0.58	0.61	0.1	0.28	0.56	0.62
10,11-trans-dixydroxy 10,11-dihydrocarbamazepine	0.06	0.11	0.2	-0.1	-0.41	0.31	0.57	0.51	NF	NF	NF	NF
Carbamazepine 10,11-epoxide	0.09	0.11	-0.15	-0.27	0.51	0.33	0.61	0.57	0.41	0.41	0.59	0.58
Oxcarbazepine	-1.95	0.06	0.29	0.18	0.43	0.15	0.58	0.44	-7.59	0.01	0.6	0.43
10,11-dihydrocarbamazepine	-0.01	0.06	-0.05	0.04	0.1	0.31	0.63	0.67	0.08	0.26	0.55	0.61
Diltiazem	-0.1	0.05	0.21	0.3	-0.38	0.01	0.63	0.69	-0.37	0.1	0.59	0.66
Cilazapril	0.33	0.46	0.45	0.55	0.13	0.43	0.72	0.77	0.16	0.48	0.74	0.8
Haloperidol	-0.01	0.06	0.02	0.22	-0.2	-0.05	0.58	0.64	-0.12	0.16	0.59	0.68
Orphenadrine	-0.06	0.06	0.26	0.36	-0.07	0.2	0.66	0.7	-0.04	0.29	0.66	0.71
Irbesartan	0.23	0.41	0.31	0.44	-0.03	0.33	0.7	0.68	0.1	0.46	0.7	0.71
Cetirizine	0.36	0.42	0.38	0.52	-0.03	0.24	0.71	0.79	-0.33	0.05	0.58	0.71
Pizotifen	-0.04	0.08	0.14	0.26	-0.18	0.13	0.68	0.7	0.09	0.31	0.68	0.71
Fexofenadine	0.16	0.25	0.27	0.47	-0.14	0.31	0.75	0.8	-0.04	0.34	0.75	0.81
Verapamil	0	0.22	0.27	0.34	-0.29	0.2	0.71	0.76	-0.28	0.25	0.67	0.77
Rosuvastatin	0.52	0.63	0.75	0.77	NF	NF	NF	NF	NF	NF	NF	NF
Biperiden	-0.16	0.04	0.31	0.37	-0.16	0.19	0.66	0.69	-0.24	0.18	0.68	0.68
Sertraline	-0.2	-0.01	0.36	0.38	-0.17	0.16	0.68	0.66	-0.16	0.23	0.68	0.66
Norsertraline	-0.32	0.12	0.56	0.63	-0.45	0	0.79	0.77	-0.81	-0.08	0.68	0.65
Bezafibrate	0.19	0.3	0.59	0.63	-0.03	0.31	0.82	0.82	0.12	0.43	0.71	0.73
Clomipramine	-0.14	0.1	0.3	0.27	-0.18	0.17	0.64	0.64	-0.42	0	0.66	0.69
Valsartan	0.3	0.51	0.65	0.67	0.17	0.53	0.85	0.87	0.08	0.56	0.81	0.86
Terbinafine	-0.2	0.09	0.33	0.15	-0.22	0.14	0.74	0.76	-0.25	0.22	0.69	0.72
Clemastine	-0.07	0.16	0.29	-0.02	-0.04	0.19	0.7	0.73	-0.11	-0.05	-0.05	0.59
Loperamide	-0.09	0.22	0.51	0.27	-0.22	0.29	0.79	0.8	-0.14	0.23	0.73	0.76
Atorvastatin	0.33	0.47	0.6	0.67	0.06	0.53	0.86	0.88	-0.24	0.45	0.75	0.84
Diclofenac	-0.41	0.04	0.66	0.63	0.15	0.51	0.88	0.83	-2.73	-2.87	0.79	0.68
Glibenclamide	-0.01	0.19	0.62	0.69	-0.28	0.3	0.84	0.85	-0.18	0.23	0.84	0.86
Glimepiride	-0.02	0.2	0.69	0.69	-0.21	0.28	0.83	0.83	-0.02	0.34	0.83	0.84
Miconazole	0.12	0.47	0.7	0.65	-3.4	0.22	0.84	0.82	-2.78	0.2	0.81	0.8
Fenofibrate	-0.06	0.22	0.77	0.82	0.09	0.42	0.91	0.93	0.03	0.43	0.91	0.92
Amitryptyline	-0.02	-0.02	0.09	0.04	0.09	0.08	0.14	0.11	0.14	0.18	0.03	0.03
Maprotiline	0	-0.05	0.19	0.24	0.09	0.08	0.14	0.11	0.13	0.26	0.25	0.24
Positive value corresponds to ion enhancement, negative to ion suppression.
SUMMARY OUTPUT, MS/MS
Regression Statistics
Multiple R	0.107874
R Square	0.0116367
Adjusted R Square	0.00832004
Standard Error	0.366712
Observations	300
ANOVA
	df	SS	MS	F	Significance F
Regression	1	0.471824	0.471824	3.50856	0.0620312
Residual	298	40.0744	0.134478
Total	299	40.5462
	Coefficients	Standard Error	t Stat	P-value	Lower 95%	Upper 95%	Lower 95.0%	Upper 95.0%
Intercept	-0.260196	0.169022	-1.53942	0.124763	-0.592823	0.0724322	-0.592823	0.0724322
X Variable 1	0.343997	0.18365	1.87312	0.0620312	-0.0174174	0.705412	-0.0174174	0.705412
SUMMARY OUTPUT, HRFS - high-resolution full scan
Regression Statistics
Multiple R	0.455032
R Square	0.207054
Adjusted R Square	0.204329
Standard Error	0.407806
Observations	293
ANOVA
	df	SS	MS	F	Significance F
Regression	1	12.6369	12.6369	75.986	2.21825e-16
Residual	291	48.395	0.166306
Total	292	61.0319
	Coefficients	Standard Error	t Stat	P-value	Lower 95%	Upper 95%	Lower 95.0%	Upper 95.0%
Intercept	-2.50141	0.309619	-8.07899	1.75509e-14	-3.11078	-1.89203	-3.11078	-1.89203
X Variable 1	1.33253	0.152866	8.71699	2.21825e-16	1.03167	1.6334	1.03167	1.6334
SUMMARY OUTPUT, DIA - data-independent acquisition
Regression Statistics
Multiple R	0.00450898
R Square	2.03309e-05
Adjusted R Square	-0.00353832
Standard Error	111.412
Observations	283
ANOVA
	df	SS	MS	F	Significance F
Regression	1	70.9143	70.9143	0.00571309	0.939803
Residual	281	3.48794e+06	12412.6
Total	282	3.48801e+06
	Coefficients	Standard Error	t Stat	P-value	Lower 95%	Upper 95%	Lower 95.0%	Upper 95.0%
Intercept	38.9205	133.685	0.291135	0.771163	-224.231	302.072	-224.231	302.072
X Variable 1	3.35328	44.3644	0.075585	0.939803	-83.9755	90.6821	-83.9755	90.6821

## Sheet: Table_SM_6
Table 6 Average concentration (ng/L) for 49 target compounds measured by different instrumental methods (MS/MS, HRFS - high-resolution full scan and DIA - data-independent acquisition). Samples were collected in the sampling points:
C – control point, water from a non-contaminated area e 4.5 km upstream from the source of pollution;
U - the area 1.5 km downstream the place where the STPs effluent enters the stream
R - the area 3 km downstream the place where the STPs effluent enters the stream
E - the area 100 m downstream the place where the STPs effluent enters the stream
S – spring sampling
A – autumn sampling
NF – not found;
Compounds	MS/MS								HRFS								DIA
	C_S	U_S	R_S	E_S	C_A	U_A	R_A	E_A	C_S	U_S	R_S	E_S	C_A	U_A	R_A	E_A	C_S	U_S	R_S	E_S	C_A	U_A	R_A	E_A
Terbutaline	< 0.75	< 1.1	< 1.1	< 1.1	< 0.47	< 0.53	< 0.62	< 0.68	< 0.56	< 0.59	< 0.72	< 0.69	< 0.51	< 0.56	< 0.83	< 0.9	NF	NF	NF	NF	NF	NF	NF	NF
Sotalol	< 0.86	< 1.3	9.3	18	< 0.55	<0.97	14	38	< 2.6	3.3	14	23	< 2.4	< 2.6	20	50	< 2.3	< 2.4	< 2.9	< 2.8	< 2.1	< 2.3	< 3.4	17
Atenolol	< 0.75	< 1.1	45	110	< 0.47	3.4	51	140	< 0.35	37	120	200	< 0.32	4.3	170	470	< 4.2	8	7.4	24	< 3.8	< 4.2	39	180
Codeine	< 0.33	< 0.39	4.3	6	< 0.33	2.1	6.7	9.9	< 0.32	< 0.39	< 0.42	< 0.42	< 0.29	< 0.31	< 0.43	< 0.46	< 180	< 220	< 240	< 240	< 160	< 180	< 240	< 260
Sulfadiazine	< 0.29	< 0.35	< 0.45	< 0.45	< 0.29	< 0.34	< 0.44	< 0.47	< 16	< 19	< 20	< 21	< 14	< 16	< 21	< 23	< 190	< 230	< 250	< 250	< 170	< 180	< 260	< 270
Sulfapyridine	<0.55	< 0.52	5.3	9.6	8.6	2.6	41	63	<0.77	< 0.46	1.7	5.8	6.4	2	21	43	< 33	< 40	< 43	< 43	< 29	< 32	< 44	< 47
Sulfamerazine	< 0.35	< 0.42	< 0.55	< 0.55	< 0.35	< 0.42	< 0.54	< 0.57	< 0.14	< 0.18	< 0.19	< 0.19	< 0.13	< 0.15	< 0.2	< 0.21	1.8	1.6	4.3	1.9	2.2	2.1	< 1.7	< 1.8
Sulfamethazine	< 0.39	< 0.47	< 0.61	< 0.6	< 0.39	< 0.46	< 0.6	< 0.63	< 0.37	< 0.45	< 0.49	< 0.49	< 0.34	< 0.37	< 0.51	< 0.54	< 1.4	< 1.7	< 1.8	< 1.9	< 1.3	< 1.4	< 1.9	< 2
Sulfamethizole	< 0.46	< 0.55	< 0.71	< 0.71	< 0.46	< 0.54	<0.99	<0.99	< 0.22	< 0.27	< 0.29	< 0.29	< 0.2	< 0.21	< 0.3	< 0.32	NF	NF	NF	NF	NF	NF	NF	NF
Sulfamethoxazole	<0.47	1.1	21	35	<0.7	14	75	170	< 0.29	1.2	32	37	< 0.27	21	100	240	71	< 51	94	94	86	100	200	320
N4-Acetylsulfamethoxazole	<1.9	21	180	290	<1.3	190	130	360	<1.1	47	190	330	< 0.69	240	160	430	< 170	< 210	< 220	< 220	< 150	<210	< 230	350
N1-Acetylsulfamethoxazole	< 0.43	< 0.52	< 0.68	< 0.67	< 0.43	< 0.51	< 0.66	< 0.7	< 0.11	< 0.14	< 0.15	< 0.16	< 0.11	< 0.12	< 0.16	< 0.17	< 23	< 28	< 31	< 31	< 21	< 23	< 32	< 34
Metamphetamine	< 0.55	< 0.62	14	33	<0.86	4.3	19	52	<0.76	9.8	14	38	2.4	7	13	57	14	19	28	58	19	32	20	49
Caffeine	47	320	150	200	32	1700	110	730	77	2600	250	3300	53	1600	110	790	68	3700	480	5600	36	3100	150	1300
Trimethoprim	<1.3	3.1	55	110	<0.57	14	92	280	<1.1	21	54	96	< 0.45	14	85	280	< 1.7	30	72	130	< 1.5	18	120	370
Oseltamivir_carboxylate	< 0.52	< 0.53	< 0.71	< 0.75	< 0.44	< 0.6	< 0.68	< 0.81	< 0.37	< 0.45	< 0.48	< 0.53	< 0.32	< 0.37	< 0.55	< 0.64	<0.67	< 0.7	< 0.75	< 0.83	< 0.5	< 0.58	< 0.86	< 0.99
Triamterene	< 0.5	< 0.51	< 0.68	< 0.72	< 0.43	< 0.58	< 0.66	< 0.78	< 0.22	< 0.27	< 0.29	< 0.32	< 0.19	< 0.22	< 0.33	<0.4	< 19	< 23	< 24	< 27	< 16	< 19	< 28	< 32
Clindamycin_sulfoxide	< 0.4	< 0.44	27	49	< 0.4	<1.3	33	72	< 18	< 19	27	45	< 18	< 19	33	75	< 190	< 210	< 230	< 230	< 190	< 210	< 260	< 280
Clindamycin	< 0.43	< 0.48	13	22	< 0.44	<1.1	16	33	< 18	< 19	< 22	< 21	< 18	< 20	< 24	<26	< 180	< 190	< 220	< 210	< 180	< 200	< 240	< 260
Azithromycin	< 20	< 22	< 25	< 27	< 20	< 22	< 26	< 27	< 14	< 15	< 17	< 17	< 14	< 15	< 19	< 20	< 220	< 230	< 260	< 260	< 220	< 240	< 290	< 320
Erythromycin	<0.43	<0.41	7.5	13	< 0.33	< 0.37	13	32	< 0.95	< 0.98	6.3	5.5	< 0.91	< 1	11	29	< 1.1	< 1.2	< 1.3	< 1.3	< 1	< 1.2	< 1.4	< 1.5
Clarithromycin	5.4	3.3	220	390	<1.9	2.3	290	780	19	20	230	320	< 1.3	<1.7	310	780	< 140	< 150	< 170	190	< 140	< 150	< 190	860
Roxithromycin	< 0.35	< 0.38	< 0.44	< 0.47	< 0.35	< 0.4	< 0.46	< 0.5	< 1.2	< 1.3	< 1.4	< 1.4	< 1.2	< 1.3	< 1.6	< 1.8	< 11	< 12	< 13	< 13	< 11	< 12	< 15	< 16
Ropinirole	< 0.39	< 0.41	< 0.49	<0.6	< 0.35	< 0.39	<0.59	<0.60	<0.5	< 0.51	<1	<0.88	< 0.42	<0.94	<0.74	<0.75	<0.4	<1.3	< 0.44	<1.3	< 0.34	< 0.38	< 0.41	< 0.48
Metoprolol	2.8	4.7	130	240	10	10	290	680	6	47	150	230	9.7	12	280	620	50	100	180	280	66	55	320	590
Metoprolol_acid	6	21	140	110	21	58	270	320	34	190	150	330	27	81	300	350	52	180	210	340	54	130	400	440
Bisoprolol	< 0.4	< 0.42	30	60	< 0.36	2.1	54	160	< 0.38	5	28	59	< 0.35	1.4	55	150	< 1.5	5.3	43	62	< 1.4	3.8	40	110
Propranolol	< 0.4	< 0.4	< 0.5	< 0.5	< 0.3	< 0.4	<0.6	<0.7	< 0.5	< 0.57	< 0.6	< 0.65	< 0.47	< 0.53	<0.81	<1.5	< 0.38	< 0.45	< 0.46	< 0.5	< 0.36	< 0.4	< 0.43	< 0.5
Tramadol	5.9	4.2	190	340	4.7	10	500	1100	7.7	41	240	320	5.7	13	520	1100	< 16	38	330	400	< 15	< 17	720	1300
Mirtazapine	< 0.33	< 0.34	2.2	4.4	< 0.3	< 0.33	6	17	< 1.6	< 1.8	< 1.9	< 2	< 1.5	< 1.7	< 1.8	< 2	< 14	53	< 16	130	< 14	< 15	< 16	< 17
Alfuzosin	< 0.33	< 0.33	< 0.35	< 0.35	< 0.29	< 0.33	< 0.35	< 0.38	< 1.6	< 1.8	< 1.9	< 2	< 1.6	< 1.7	< 1.8	< 2	< 300	< 340	< 350	< 370	< 280	< 320	< 340	< 370
Memantine	< 0.45	< 0.45	2.6	4.9	< 0.4	< 0.4	8.4	19	< 0.45	< 0.51	4	6.1	< 0.43	< 0.48	9.3	21	< 0.07	<0.08	2.3	4.8	< 0.061	< 0.068	9.3	21
Disopyramide	< 0.43	< 0.43	< 0.46	< 0.45	< 0.38	< 0.43	< 0.45	< 0.49	< 0.36	< 0.41	< 0.43	< 0.45	< 0.35	< 0.38	< 0.41	< 0.45	< 1.1	< 1.2	< 1.2	< 1.3	< 0.98	< 1.1	< 1.2	< 1.3
Donepezil	< 0.46	< 0.47	< 0.5	< 0.49	< 0.41	< 0.46	< 0.49	2.1	< 0.95	< 1.1	< 1.1	< 1.2	< 0.9	< 1	< 1.1	< 1.2	< 1.4	< 1.5	< 1.6	< 1.7	< 1.3	< 1.4	< 1.5	< 1.7
Oxazepam	< 0.67	< 0.8	8.1	13	< 0.8	< 0.9	27	64	< 0.1	<0.52	11	14	< 0.091	< 0.097	35	72	< 14	< 15	< 16	< 16	< 13	< 14	27	58
Clonazepam	< 1.1	< 1.3	< 1.5	< 1.4	< 1.3	< 1.4	< 1.5	3.5	< 0.85	< 0.91	< 0.95	< 0.97	< 0.8	< 0.86	< 0.95	< 1	< 16	< 18	< 18	< 18	< 15	< 17	< 18	< 19
O-Desmethylvenlafaxine	< 0.48	4.2	97	170	< 0.43	17	230	470	< 1.7	8.9	120	160	< 1.6	15	270	610	< 2.4	9.7	140	180	< 2.3	18	310	700
Venlafaxine	< 0.43	2.8	42	79	< 0.39	6.8	110	250	< 0.45	19	68	87	< 0.42	4.8	120	260	< 17	20	75	86	< 16	< 18	140	290
Citalopram	< 0.4	< 0.43	17	47	< 0.4	<1.3	44	150	< 13	< 18	< 19	27	< 12	< 13	31	130	< 1.9	< 2.7	11	23	< 1.8	< 2	31	120
N-Desmethylcitalopram	< 0.35	< 0.38	7	17	< 0.35	<0.53	15	51	< 1.5	< 2.2	4.3	12	< 1.5	< 1.6	13	47	< 1.9	< 2.7	11	23	< 1.8	< 1.9	31	120
Diphenhydramine	< 0.35	< 0.38	< 0.47	<0.81	< 0.35	< 0.38	<0.73	2.8	64	84	87	94	71	72	86	100	< 0.33	< 0.47	< 0.48	1.4	< 0.31	<0.4	<0.5	4.1
Mianserin	< 0.38	< 0.42	< 0.52	< 0.53	< 0.39	< 0.42	< 0.47	< 0.55	< 0.4	< 0.56	< 0.58	< 0.67	< 0.38	< 0.41	< 0.53	< 0.7	< 15	< 21	< 22	< 25	< 14	< 15	< 20	< 26
Carbamazepine	14	20	91	140	12	24	190	360	19	100	120	170	12	24	200	420	12	62	73	100	8.1	16	130	250
10,11-trans-dixydroxy 10,11-dihydrocarbamazepine	12	10	96	150	30	19	240	410	12	14	110	150	25	20	220	480	NF	NF	NF	NF	NF	NF	NF	NF
Carbamazepine 10,11-epoxide	<0.72	<0.88	8.8	12	<1.3	<1.3	22	41	<0.77	<0.86	15	25	1.9	1.6	41	100	< 2	< 2.8	13	23	< 1.9	< 2	38	120
Oxcarbazepine	< 0.33	<0.46	2.3	9.8	<1.1	< 0.36	12	28	< 0.2	<0.55	<1.4	<0.83	<0.71	< 0.21	< 0.27	< 0.36	< 2.3	< 3.3	< 3.4	< 3.9	< 2.2	< 2.4	< 3.1	< 4
10,11-dihydrocarbamazepine	< 0.39	< 0.43	< 0.53	< 0.54	< 0.4	< 0.43	<0.95	<0.96	< 0.44	< 0.62	< 0.64	< 0.74	< 0.42	< 0.46	< 0.59	< 0.77	12	62	73	100	8.1	15	130	250
Diltiazem	< 0.38	< 0.41	<0.9	<0.10	< 0.38	<1	2.2	5	< 0.26	<0.83	< 0.38	<0.8	< 0.24	<0.32	1.4	5	< 0.42	<0.67	<0.68	1.9	< 0.39	<0.99	2.9	7.3
Cilazapril	< 0.41	< 0.45	< 0.55	< 0.56	< 0.41	< 0.44	< 0.51	< 0.58	< 0.35	< 0.5	< 0.52	< 0.59	< 0.34	< 0.37	< 0.47	< 0.62	< 0.3	< 0.43	< 0.44	< 0.5	< 0.28	< 0.31	< 0.4	< 0.52
Haloperidol	< 0.38	< 0.41	< 0.5	< 0.52	< 0.38	< 0.4	< 0.47	<0.76	< 0.31	< 0.44	< 0.46	< 0.53	< 0.3	< 0.33	< 0.42	< 0.55	< 0.42	< 0.6	< 0.62	< 0.71	< 0.4	< 0.44	< 0.56	< 0.74
Orphenadrine	< 0.31	< 0.34	< 0.42	< 0.43	< 0.32	< 0.34	< 0.39	<0.99	< 0.35	< 0.5	< 0.51	< 0.59	< 0.33	< 0.36	<0.66	<0.67	< 0.45	< 0.65	< 0.67	< 0.76	< 0.43	< 0.47	< 0.76	< 0.76
Irbesartan	3.8	6	120	190	13	11	280	570	1.6	76	110	180	9.7	7.1	220	540	< 1.1	130	200	320	13	16	350	820
Cetirizine	<1.7	2.9	73	130	<1.1	9.3	100	230	<0.74	19	71	120	<0.86	7.1	87	220	< 0.35	6.7	30	46	< 0.33	2.2	36	91
Pizotifen	< 0.4	< 0.4	< 0.5	< 0.5	< 0.4	< 0.4	< 0.4	< 0.5	< 0.34	< 0.49	< 0.5	< 0.57	< 0.33	< 0.35	< 0.46	1.2	< 1.7	< 2.4	< 2.5	< 2.9	< 1.6	< 1.8	< 2.3	< 3
Fexofenadine	< 0.41	< 0.44	13	24	< 0.41	< 0.44	16	40	< 0.42	2.4	11	33	< 0.4	< 0.44	14	38	< 0.15	1.7	12	40	< 0.15	< 0.16	16	46
Verapamil	< 0.37	< 0.4	2.9	7.7	< 0.37	< 0.4	4.7	26	< 1.2	< 1.3	< 1.8	4.4	< 1.1	< 1.3	2.5	22	< 0.35	1.9	< 0.52	3.3	< 0.34	< 0.37	3.8	25
Rosuvastatin	< 0.36	< 0.39	5.6	12	< 0.36	<0.7	3.5	1.4	NF	NF	NF	NF	NF	NF	NF	NF	NF	NF	NF	NF	NF	NF	NF	NF
Biperiden	< 0.33	< 0.36	< 0.45	< 0.46	< 0.33	< 0.4	< 0.41	< 0.47	< 0.3	< 0.43	< 0.44	< 0.5	< 0.28	< 0.31	< 0.4	< 0.52	< 13	< 19	< 19	< 22	< 12	< 14	< 18	< 23
Sertraline	< 0.42	< 0.45	1.6	3.9	< 0.42	< 0.5	3.8	18	< 0.37	< 0.52	<0.94	3.5	< 0.35	< 0.38	3.7	20	< 14	< 20	< 21	< 24	< 13	< 15	< 19	< 25
Norsertraline	< 0.32	< 0.35	<0.47	2.9	< 0.33	< 0.3	3.4	14	< 12	< 17	< 17	< 20	< 11	< 12	< 16	< 21	< 14	< 19	< 20	< 23	< 13	< 14	< 18	< 24
Bezafibrate	< 0.39	< 0.43	< 0.5	< 0.5	< 0.4	< 0.4	<0.5	< 0.6	< 0.89	< 1.3	< 1.3	< 1.5	< 0.84	< 0.92	< 1.2	< 1.6	< 2.2	< 3.1	< 3.2	< 3.7	< 2.1	< 2.3	< 2.9	< 3.8
Clomipramine	< 0.3	< 0.33	< 0.41	< 0.42	< 0.31	< 0.3	< 0.37	< 0.43	< 0.27	< 0.38	< 0.39	< 0.45	< 0.25	< 0.28	< 0.36	< 0.48	< 15	< 21	< 22	< 25	< 14	< 15	< 20	< 26
Valsartan	5.5	24	290	510	<1.6	36	62	120	6.5	920	280	720	2	38	59	120	< 15	940	270	670	< 15	32	60	69
Terbinafine	< 0.32	< 0.35	< 0.43	< 0.44	< 0.32	< 0.3	< 0.39	< 0.45	< 0.37	< 0.53	< 0.55	< 0.63	< 0.35	< 0.39	< 0.5	< 0.66	< 0.24	<0.63	< 0.35	<0.94	< 0.23	< 0.25	< 0.32	<0.82
Clemastine	< 0.28	< 0.3	< 0.37	< 0.38	< 0.28	< 0.3	< 0.34	< 0.4	< 0.24	< 0.35	< 0.36	< 0.41	< 0.23	< 0.25	< 0.32	< 0.43	< 0.29	< 0.41	< 0.42	< 0.49	< 0.27	< 0.3	< 0.39	< 0.51
Loperamide	< 0.3	< 0.4	< 0.4	< 0.5	< 0.3	< 0.4	< 0.4	<0.5	< 0.36	< 0.51	< 0.52	< 0.6	< 0.34	< 0.37	< 0.48	<0.92	< 0.44	< 0.62	< 0.64	< 0.73	< 0.41	< 0.45	< 0.58	< 0.76
Atorvastatin	< 0.34	< 0.4	< 0.5	<0.9	< 0.34	< 0.4	< 0.4	<0.5	< 13	< 19	< 19	90	< 12	< 14	< 18	< 23	< 13	20	< 19	130	< 12	< 13	< 17	< 23
Diclofenac	< 1.4	5	170	320	2.2	9.6	210	560	4	250	280	470	< 1.6	7.6	280	870	< 19	100	150	230	< 18	< 20	200	620
Glibenclamide	< 0.38	< 0.4	< 0.5	< 0.5	< 0.38	< 0.4	< 0.5	<1.4	< 2.6	< 3.7	< 3.8	< 4.4	< 2.5	< 2.7	< 3.5	< 4.6	< 2.4	< 3.5	< 3.5	< 4.1	< 2.3	< 2.5	< 3.2	< 4.2
Glimepiride	< 0.38	< 0.42	< 0.52	< 0.53	< 0.39	< 0.4	<0.51	<0.86	< 2.4	< 3.3	< 3.5	< 4	< 2.3	< 2.5	< 3.2	< 4.2	< 1.1	< 1.5	< 1.6	< 1.8	< 1	< 1.1	< 1.4	< 1.9
Miconazole	< 0.31	< 0.34	< 0.42	< 0.43	< 0.32	< 0.3	< 0.39	< 0.45	< 1.3	< 1.9	< 2	< 2.3	< 1.3	< 1.4	< 1.8	< 2.4	< 0.48	< 0.67	< 0.7	< 0.81	< 0.46	< 0.5	< 0.64	< 0.84
Fenofibrate	< 0.3	< 0.3	< 0.4	< 0.4	< 0.3	< 4	< 0.4	< 0.4	< 1.8	19	< 2.7	37	< 1.8	< 1.9	< 2.5	< 3.2	< 13	< 18	< 19	< 22	< 12	< 13	< 17	< 23
Amitryptyline	< 0.32	< 0.37	< 0.4	< 0.5	< 0.35	< 0.4	<0.9	3	< 0.44	< 0.48	< 0.5	< 0.51	< 0.37	< 0.41	< 0.43	< 0.44	< 0.49	< 0.54	< 0.57	< 0.58	< 0.42	< 0.47	< 0.49	<0.75
Maprotiline	< 0.45	< 0.53	< 0.6	< 0.6	< 0.49	< 0.5	< 0.5	< 0.5	< 0.44	< 0.48	< 0.5	< 0.51	< 0.37	< 0.41	< 0.43	< 0.44	< 2.2	< 2.5	< 2.6	< 2.7	< 2	< 2.1	< 2.3	< 2.3
	MS/MS								HRFS								DIA
	C_S	U_S	R_S	E_S	C_A	U_A	R_A	E_A	C_S	U_S	R_S	E_S	C_A	U_A	R_A	E_A	C_S	U_S	R_S	E_S	C_A	U_A	R_A	E_A
Detection frequency, %	0.128205	0.217949	0.474359	0.487179	0.128205	0.282051	0.5	0.551282	0.153846	0.307692	0.384615	0.448718	0.166667	0.282051	0.435897	0.448718	0.102564	0.282051	0.294872	0.384615	0.115385	0.192308	0.320513	0.384615
MEDIAN	5.95	5	27	48	12.5	10.5	44	64	15.5	29	79	90	9.7	13.5	85.5	140	32	34	73	97	19	18	60	200
MEAN	13.84	37.8412	66.7973	107.716	15.85	137.068	97.5564	205.016	23.9833	243.108	98.61	261.209	17.7231	127.859	117.085	276.577	35.1	326.768	109.087	383.077	32.4889	295.34	140.96	323.913
SD	14.4293	82.7011	75.8721	125.112	9.95824	385.92	114.96	257.177	23.5756	577.682	88.6576	582.787	20.6821	347.585	120.434	286.602	26.2206	831.156	120.067	1047.61	28.1471	780.047	165.63	355.427
